# Supplementary material for: Secretion of fibronectin by human pancreatic stellate cells promotes chemoresistance to gemcitabine in pancreatic cancer cells
Source: BMC Cancer. 2019 Jun 17;19:596. doi: 10.1186/s12885-019-5803-1 (PMC6580453; doi:10.1186/s12885-019-5803-1)
Supplement: Supplementary file 5 — Table S2. A complete list of all PSC secretome proteins together with their identification parameters. (XLSX 154 kb) [file 12885_2019_5803_MOESM5_ESM.xlsx]

## Sheet: Identified proteins
Species	Accession	Protein description	Gene symbol	PE	SV	Coverage	# Peptides	# PSMs	# Unique Peptides	# Protein Groups	# AAs	MW [kDa]	calc. pI	PSC-1	PSC-2	PSC-3	PSC-4	PSC-5	PSC-6	PSC-7	PSC-8	PSC-9	PSC-10	Protein FDR Confidence Mascot	Exp. q-value Mascot	Score Mascot	# Peptides Mascot
OS=Homo sapiens	P02751	Fibronectin	FN1	PE=1	SV=4	66.7225	112	1542	112	1	2386	262.46	5.71	High	High	High	High	High	High	High	High	High	High	High	0	47979.8	112
OS=Homo sapiens	P08123	Collagen alpha-2(I) chain	COL1A2	PE=1	SV=7	82.284	87	1493	87	1	1366	129.235	8.95	High	High	High	High	High	High	High	High	High	High	High	0	46264.8	87
OS=Homo sapiens	P02452	Collagen alpha-1(I) chain	COL1A1	PE=1	SV=5	81.1475	83	1494	83	1	1464	138.857	5.8	High	High	High	High	High	High	High	High	High	High	High	0	41293.3	83
OS=Homo sapiens	P09486	SPARC	SPARC	PE=1	SV=1	65.6766	21	584	21	1	303	34.61	4.84	High	High	High	High	High	High	High	High	High	High	High	0	16922.2	21
OS=Homo sapiens	P02461	Collagen alpha-1(III) chain	COL3A1	PE=1	SV=4	55.3206	64	617	45	1	1466	138.479	6.61	High	High	High	High	High	High	High	High	High	High	High	0	16439	64
OS=Homo sapiens	P08670	Vimentin	VIM	PE=1	SV=4	82.8326	50	516	44	1	466	53.619	5.12	High	High	High	High	High	High	High	High	High	High	High	0	15663.9	50
OS=Homo sapiens	P12109	Collagen alpha-1(VI) chain	COL6A1	PE=1	SV=3	61.0895	48	476	48	1	1028	108.462	5.43	High	High	High	High	High	High	High	High	High	High	High	0	15417.5	48
OS=Homo sapiens	P35555	Fibrillin-1	FBN1	PE=1	SV=3	44.6534	102	562	98	1	2871	312.022	4.93	High	High	High	High	High	High	High	High	High	High	High	0	14886.2	102
OS=Homo sapiens	P12111	Collagen alpha-3(VI) chain	COL6A3	PE=1	SV=5	48.1272	117	538	117	1	3177	343.457	6.68	High	High	High	High	High	High	High	High	High	High	High	0	14639.1	117
OS=Homo sapiens	P08253	72 kDa type IV collagenase	MMP2	PE=1	SV=2	73.4848	45	431	45	1	660	73.835	5.47	High	High	High	High	High	High	High	High	High	High	High	0	13246.6	45
OS=Homo sapiens	P21333	Filamin-A	FLNA	PE=1	SV=4	52.1723	99	439	89	1	2647	280.564	6.06	High	High	High	High	High	High	High	High	High	High	High	0	12742.1	99
OS=Homo sapiens	Q12841	Follistatin-related protein 1	FSTL1	PE=1	SV=1	74.3506	27	370	27	1	308	34.963	5.52	High	High	High	High	High	High	High	High	High	High	High	0	12489.2	27
OS=Homo sapiens	P07996	Thrombospondin-1	THBS1	PE=1	SV=2	53.5897	58	451	55	1	1170	129.3	4.94	High	High	High	High	High	High	High	High	High	High	High	0	12275	58
OS=Homo sapiens	Q15063	Periostin	POSTN	PE=1	SV=2	70.4545	53	374	27	1	836	93.255	7.53	High	High	High	High	High	High	High	High	High	High	High	0	12078.1	53
OS=Homo sapiens	Q99715	Collagen alpha-1(XII) chain	COL12A1	PE=1	SV=2	34.9657	87	406	87	1	3063	332.941	5.53	High	High	High	High	High	High	High	High	High	High	High	0	10653.6	87
OS=Homo sapiens	Q16270	Insulin-like growth factor-binding protein 7	IGFBP7	PE=1	SV=1	61.3475	19	362	19	1	282	29.111	7.9	High	High	High	High	High	High	High	High	High	High	High	0	10494.5	19
OS=Homo sapiens	P35442	Thrombospondin-2	THBS2	PE=1	SV=2	43.43	43	309	40	1	1172	129.908	4.83	High	High	High	High	High	High	High	High	High	High	High	0	9546.5	43
OS=Homo sapiens	P11047	Laminin subunit gamma-1	LAMC1	PE=1	SV=3	38.0982	55	294	55	1	1609	177.489	5.12	High	High	High	High	High	High	High	High	High	High	High	0	9158.04	55
OS=Homo sapiens	P63261	Actin, cytoplasmic 2	ACTG1	PE=1	SV=1	72.5333	22	318	1	1	375	41.766	5.48	High	High	High	High	High	High	High	High	High	High	High	0	8637.72	22
OS=Homo sapiens	O43707	Alpha-actinin-4	ACTN4	PE=1	SV=2	64.5445	53	294	34	1	911	104.788	5.44	High	High	High	High	High	High	High	High	High	High	High	0	8499.91	53
OS=Homo sapiens	P98160	Basement membrane-specific heparan sulfate proteoglycan core protein	HSPG2	PE=1	SV=4	26.2583	81	288	81	1	4391	468.532	6.51	High	High	High	High	High	High	High	High	High	High	High	0	7542.9	81
OS=Homo sapiens	Q05682	Caldesmon	CALD1	PE=1	SV=3	36.4439	37	207	37	1	793	93.175	5.66	High	High	High	High	High	High	High	High	High	High	High	0	7380.07	37
OS=Homo sapiens	P12814	Alpha-actinin-1	ACTN1	PE=1	SV=2	62.7803	50	242	30	1	892	102.993	5.41	High	High	High	High	High	High	High	High	High	High	High	0	6929.1	50
OS=Homo sapiens	O43852	Calumenin	CALU	PE=1	SV=2	73.3333	25	243	25	1	315	37.084	4.64	High	High	High	High	High	High	High	High	High	High	High	0	6492.28	25
OS=Homo sapiens	P08572	Collagen alpha-2(IV) chain	COL4A2	PE=1	SV=4	41.0631	44	271	44	1	1712	167.449	8.66	High	High	High	High	High	High	High	High	High	High	High	0	6482.22	44
OS=Homo sapiens	P03956	Interstitial collagenase	MMP1	PE=1	SV=3	65.8849	24	220	24	1	469	53.973	6.96	High	Not Found	High	High	High	High	High	High	High	High	High	0	6361.67	24
OS=Homo sapiens	P13611	Versican core protein	VCAN	PE=1	SV=3	9.95289	28	205	28	1	3396	372.59	4.51	High	High	High	High	High	High	High	High	High	High	High	0	6150	28
OS=Homo sapiens	O00391	Sulfhydryl oxidase 1	QSOX1	PE=1	SV=3	52.7443	34	209	34	1	747	82.526	8.92	High	High	High	High	High	High	High	High	High	High	High	0	5970.77	34
OS=Homo sapiens	P05997	Collagen alpha-2(V) chain	COL5A2	PE=1	SV=3	50.9006	49	250	49	1	1499	144.821	6.46	High	High	High	High	High	High	High	High	High	High	High	0	5677.81	49
OS=Homo sapiens	P01033	Metalloproteinase inhibitor 1	TIMP1	PE=1	SV=1	58.9372	9	182	9	1	207	23.156	8.1	High	High	High	High	High	High	High	High	High	High	High	0	5660.78	9
OS=Homo sapiens	P20908	Collagen alpha-1(V) chain	COL5A1	PE=1	SV=3	21.0011	30	188	28	1	1838	183.447	5.06	High	High	High	High	High	High	High	High	High	High	High	0	5619.18	30
OS=Homo sapiens	P21810	Biglycan	BGN	PE=1	SV=2	52.1739	16	166	15	1	368	41.628	7.52	High	High	High	High	High	High	High	High	High	High	High	0	5382.12	16
OS=Homo sapiens	Q15582	Transforming growth factor-beta-induced protein ig-h3	TGFBI	PE=1	SV=1	67.2035	32	215	32	1	683	74.634	7.71	High	High	High	High	High	High	High	High	High	High	High	0	5372.32	32
OS=Homo sapiens	Q15149	Plectin	PLEC	PE=1	SV=3	24.0393	100	216	100	1	4684	531.466	5.96	High	High	Not Found	High	High	High	High	High	High	High	High	0	5235.67	100
OS=Homo sapiens	P07355	Annexin A2	ANXA2	PE=1	SV=2	73.4513	28	167	28	1	339	38.58	7.75	High	High	High	High	High	High	High	High	High	High	High	0	5197.02	28
OS=Homo sapiens	P06733	Alpha-enolase	ENO1	PE=1	SV=2	73.5023	28	159	25	1	434	47.139	7.39	High	High	Medium	High	High	High	High	High	High	High	High	0	5182.63	28
OS=Homo sapiens	P18206	Vinculin	VCL	PE=1	SV=4	42.6808	46	181	46	1	1134	123.722	5.66	High	High	Medium	High	High	High	High	High	High	High	High	0	5140.01	46
OS=Homo sapiens	P07585	Decorin	DCN	PE=1	SV=1	54.3175	17	155	16	1	359	39.722	8.54	High	High	High	High	High	High	High	High	High	High	High	0	5073.56	17
OS=Homo sapiens	P05121	Plasminogen activator inhibitor 1	SERPINE1	PE=1	SV=1	59.7015	22	181	22	1	402	45.031	7.2	High	High	High	High	High	High	High	High	High	High	High	0	5059.92	22
OS=Homo sapiens	P26022	Pentraxin-related protein PTX3	PTX3	PE=1	SV=3	53.2808	16	163	16	1	381	41.949	5.01	High	High	High	High	High	High	High	High	High	High	High	0	5001.7	16
OS=Homo sapiens	P68032	Actin, alpha cardiac muscle 1	ACTC1	PE=1	SV=1	62.5995	19	204	8	1	377	41.992	5.39	Medium	Not Found	Not Found	Not Found	High	High	High	High	High	High	High	0	4950.97	19
OS=Homo sapiens	Q9Y4K0	Lysyl oxidase homolog 2	LOXL2	PE=1	SV=1	41.8605	26	166	26	1	774	86.668	6.38	High	High	High	High	High	High	High	High	High	High	High	0	4872.9	26
OS=Homo sapiens	Q15113	Procollagen C-endopeptidase enhancer 1	PCOLCE	PE=1	SV=2	69.4878	23	161	23	1	449	47.942	7.43	High	High	High	High	High	High	High	High	High	High	High	0	4809.95	23
OS=Homo sapiens	P04075	Fructose-bisphosphate aldolase A	ALDOA	PE=1	SV=2	76.6484	25	153	22	1	364	39.395	8.09	High	High	High	High	High	High	High	High	High	High	High	0	4777.94	25
OS=Homo sapiens	O94985	Calsyntenin-1	CLSTN1	PE=1	SV=1	45.9735	32	173	32	1	981	109.724	4.91	High	High	High	High	High	High	High	High	High	High	High	0	4768.05	32
OS=Homo sapiens	P26038	Moesin	MSN	PE=1	SV=3	63.2582	42	176	32	1	577	67.778	6.4	High	High	High	High	High	High	High	High	High	High	High	0	4707	42
OS=Homo sapiens	P12110	Collagen alpha-2(VI) chain	COL6A2	PE=1	SV=4	44.1609	36	202	36	1	1019	108.512	6.21	High	High	High	High	High	High	High	High	High	High	High	0	4702.21	36
OS=Homo sapiens	P00736	Complement C1r subcomponent	C1R	PE=1	SV=2	56.0284	30	164	30	1	705	80.067	6.21	High	High	Medium	High	Medium	High	High	High	High	High	High	0	4545.35	30
OS=Homo sapiens	P16035	Metalloproteinase inhibitor 2	TIMP2	PE=1	SV=2	67.7273	20	144	20	1	220	24.383	7.49	High	High	High	High	High	High	High	High	High	High	High	0	4525.29	20
OS=Homo sapiens	Q16610	Extracellular matrix protein 1	ECM1	PE=1	SV=2	58.7037	24	186	24	1	540	60.635	6.71	High	High	High	High	High	High	High	High	High	High	High	0	4521.45	24
OS=Homo sapiens	P51884	Lumican	LUM	PE=1	SV=2	51.4793	18	160	12	1	338	38.405	6.61	High	High	High	High	High	High	High	High	High	High	High	0	4519.84	18
OS=Homo sapiens	Q16363	Laminin subunit alpha-4	LAMA4	PE=1	SV=4	39.8793	63	169	63	1	1823	202.397	6.28	High	High	High	High	Not Found	High	High	High	High	High	High	0	4468.58	63
OS=Homo sapiens	P14618	Pyruvate kinase PKM	PKM	PE=1	SV=4	64.0301	32	134	32	1	531	57.9	7.84	High	High	High	High	High	High	High	High	High	High	High	0	4346.23	32
OS=Homo sapiens	P30101	Protein disulfide-isomerase A3	PDIA3	PE=1	SV=4	60.7921	30	158	30	1	505	56.747	6.35	High	High	High	High	High	High	High	High	High	High	High	0	4226.12	30
OS=Homo sapiens	P09871	Complement C1s subcomponent	C1S	PE=1	SV=1	52.6163	29	153	28	1	688	76.635	4.96	High	High	High	High	High	High	High	High	High	High	High	0	4223.86	29
OS=Homo sapiens	Q09666	Neuroblast differentiation-associated protein AHNAK	AHNAK	PE=1	SV=2	34.5161	88	181	88	1	5890	628.699	6.15	High	High	High	High	High	High	High	High	High	High	High	0	4223.5	88
OS=Homo sapiens	Q14315	Filamin-C	FLNC	PE=1	SV=3	22.422	46	152	35	1	2725	290.841	5.97	High	High	High	High	High	High	High	High	High	High	High	0	4120.93	46
OS=Homo sapiens	Q08380	Galectin-3-binding protein	LGALS3BP	PE=1	SV=1	40.5128	19	129	19	1	585	65.289	5.27	High	High	High	High	High	High	High	High	High	High	High	0	4097.55	19
OS=Homo sapiens	O75326	Semaphorin-7A	SEMA7A	PE=1	SV=1	55.7057	30	169	30	1	666	74.776	7.64	High	High	High	High	High	High	High	High	High	High	High	0	4095.77	30
OS=Homo sapiens	P22105	Tenascin-X	TNXB	PE=1	SV=4	28.2414	79	170	79	1	4242	457.932	5.17	Not Found	High	Not Found	Not Found	Medium	Not Found	High	High	High	High	High	0	4093.53	79
OS=Homo sapiens	P63104	14-3-3 protein zeta/delta	YWHAZ	PE=1	SV=1	72.2449	17	127	13	1	245	27.728	4.79	High	High	High	High	High	High	High	High	High	High	High	0	4025.12	17
OS=Homo sapiens	P07942	Laminin subunit beta-1	LAMB1	PE=1	SV=2	32.6988	46	168	46	1	1786	197.909	4.94	High	High	High	High	High	High	High	High	High	High	High	0	3800.24	46
OS=Homo sapiens	P02462	Collagen alpha-1(IV) chain	COL4A1	PE=1	SV=3	15.4584	16	142	16	1	1669	160.514	8.28	High	High	High	High	High	Medium	High	High	High	High	High	0	3738.89	16
OS=Homo sapiens	P09382	Galectin-1	LGALS1	PE=1	SV=2	85.1852	9	117	9	1	135	14.706	5.5	High	High	Medium	High	High	High	High	High	High	High	High	0	3719.34	9
OS=Homo sapiens	P06396	Gelsolin	GSN	PE=1	SV=1	42.4552	25	146	9	1	782	85.644	6.28	High	High	Not Found	High	High	Medium	High	High	High	High	High	0	3538.67	25
OS=Homo sapiens	P60174	Triosephosphate isomerase	TPI1	PE=1	SV=3	75.5245	18	116	18	1	286	30.772	5.92	High	High	High	High	High	High	High	High	High	High	High	0	3421.28	18
OS=Homo sapiens	Q9UBP4	Dickkopf-related protein 3	DKK3	PE=1	SV=2	43.7143	12	110	12	1	350	38.365	4.65	High	High	High	High	High	High	High	High	High	High	High	0	3290.52	12
OS=Homo sapiens	Q14767	Latent-transforming growth factor beta-binding protein 2	LTBP2	PE=1	SV=3	19.7144	31	135	31	1	1821	194.923	5.19	High	High	High	High	High	High	High	High	High	High	High	0	3212.99	31
OS=Homo sapiens	Q01995	Transgelin	TAGLN	PE=1	SV=4	83.0846	19	129	19	1	201	22.596	8.84	High	High	High	High	High	High	High	High	High	High	High	0	3202.92	19
OS=Homo sapiens	P67936	Tropomyosin alpha-4 chain	TPM4	PE=1	SV=3	61.6935	20	117	10	1	248	28.504	4.69	High	High	High	High	High	High	High	High	High	High	High	0	3139.63	20
OS=Homo sapiens	O75369	Filamin-B	FLNB	PE=1	SV=2	23.4435	47	120	38	1	2602	277.99	5.73	High	High	High	High	Not Found	High	High	High	High	High	High	0	3135.26	47
OS=Homo sapiens	P02795	Metallothionein-2	MT2A	PE=1	SV=1	83.6066	5	74	3	1	61	6.037	7.83	High	High	High	High	High	High	High	High	High	High	High	0	3114.24	5
OS=Homo sapiens	P36955	Pigment epithelium-derived factor	SERPINF1	PE=1	SV=4	40.9091	17	100	12	1	418	46.283	6.38	High	High	High	High	High	High	High	High	High	High	High	0	3075.86	17
OS=Homo sapiens	Q02809	Procollagen-lysine,2-oxoglutarate 5-dioxygenase 1	PLOD1	PE=1	SV=2	48.9684	26	95	26	1	727	83.497	6.95	High	High	Not Found	High	High	Medium	High	High	High	High	High	0	3031.84	26
OS=Homo sapiens	P40926	Malate dehydrogenase, mitochondrial	MDH2	PE=1	SV=3	60.0592	16	101	16	1	338	35.481	8.68	High	High	High	High	High	High	High	High	High	High	High	0	3014	16
OS=Homo sapiens	P62258	14-3-3 protein epsilon	YWHAE	PE=1	SV=1	55.2941	15	109	12	1	255	29.155	4.74	High	High	High	High	High	High	High	High	High	High	High	0	2993.47	15
OS=Homo sapiens	Q7Z7G0	Target of Nesh-SH3	ABI3BP	PE=1	SV=1	24.3721	20	100	20	1	1075	118.569	9.44	High	High	High	High	High	Not Found	High	High	High	High	High	0	2993.18	20
OS=Homo sapiens	Q02818	Nucleobindin-1	NUCB1	PE=1	SV=4	57.2668	22	109	22	1	461	53.846	5.25	High	High	High	High	High	High	High	High	High	High	High	0	2976.85	22
OS=Homo sapiens	Q14112	Nidogen-2	NID2	PE=1	SV=3	29.8182	29	117	28	1	1375	151.158	5.29	High	High	High	High	High	High	High	High	High	High	High	0	2939.57	29
OS=Homo sapiens	P00338	L-lactate dehydrogenase A chain	LDHA	PE=1	SV=2	65.9639	18	111	17	1	332	36.665	8.27	High	High	High	High	High	High	High	High	High	High	High	0	2911.95	18
OS=Homo sapiens	P22692	Insulin-like growth factor-binding protein 4	IGFBP4	PE=1	SV=2	56.2016	11	114	11	1	258	27.915	7.15	High	High	High	High	High	High	High	High	High	High	High	0	2840.95	11
OS=Homo sapiens	Q76M96	Coiled-coil domain-containing protein 80	CCDC80	PE=1	SV=1	32.5263	24	100	24	1	950	108.106	9.72	High	High	High	High	High	High	High	High	High	High	High	0	2829.16	24
OS=Homo sapiens	P50454	Serpin H1	SERPINH1	PE=1	SV=2	50.7177	21	92	21	1	418	46.411	8.69	High	High	Not Found	High	High	High	High	High	High	High	High	0	2804.33	21
OS=Homo sapiens	Q92626	Peroxidasin homolog	PXDN	PE=1	SV=2	31.643	34	111	34	1	1479	165.17	7.17	High	High	Medium	High	High	Medium	High	High	High	High	High	0	2731.96	34
OS=Homo sapiens	Q16881	Thioredoxin reductase 1, cytoplasmic	TXNRD1	PE=1	SV=3	55.7781	24	91	24	1	649	70.862	7.39	High	High	High	High	High	High	High	High	High	High	High	0	2696.76	24
OS=Homo sapiens	Q07954	Prolow-density lipoprotein receptor-related protein 1	LRP1	PE=1	SV=2	12.3019	45	121	45	1	4544	504.276	5.39	High	High	High	High	High	High	High	High	High	High	High	0	2694.28	45
OS=Homo sapiens	P24043	Laminin subunit alpha-2	LAMA2	PE=1	SV=4	16.2716	40	101	39	1	3122	343.684	6.4	High	High	High	High	High	High	High	High	High	High	High	0	2595.88	40
OS=Homo sapiens	P23528	Cofilin-1	CFL1	PE=1	SV=3	70.4819	11	77	7	1	166	18.491	8.09	High	High	High	High	High	High	High	High	High	High	High	0	2572.68	11
OS=Homo sapiens	Q12805	EGF-containing fibulin-like extracellular matrix protein 1	EFEMP1	PE=1	SV=2	45.8418	17	90	17	1	493	54.604	5.07	High	High	High	High	High	Not Found	High	High	High	High	High	0	2506.93	17
OS=Homo sapiens	P62937	Peptidyl-prolyl cis-trans isomerase A	PPIA	PE=1	SV=2	70.9091	11	80	11	1	165	18.001	7.81	High	High	High	High	High	High	High	High	High	High	High	0	2480.24	11
OS=Homo sapiens	P07737	Profilin-1	PFN1	PE=1	SV=2	95	12	84	12	1	140	15.045	8.27	High	High	High	High	High	High	High	High	High	High	High	0	2415.66	12
OS=Homo sapiens	P35579	Myosin-9	MYH9	PE=1	SV=4	23.6224	36	76	30	1	1960	226.392	5.6	High	High	High	High	Not Found	Medium	High	High	High	High	High	0	2392.45	36
OS=Homo sapiens	P08603	Complement factor H	CFH	PE=1	SV=4	43.948	41	118	41	1	1231	139.005	6.61	High	High	High	High	High	High	High	High	High	High	High	0	2361.01	41
OS=Homo sapiens	P14543	Nidogen-1	NID1	PE=1	SV=3	23.4162	24	87	23	1	1247	136.291	5.29	High	High	High	High	High	High	High	High	High	High	High	0	2357.5	24
OS=Homo sapiens	P30086	Phosphatidylethanolamine-binding protein 1	PEBP1	PE=1	SV=3	73.7968	10	75	10	1	187	21.044	7.53	High	High	High	High	High	High	High	High	High	High	High	0	2297.73	10
OS=Homo sapiens	P62328	Thymosin beta-4	TMSB4X	PE=1	SV=2	88.6364	8	95	7	1	44	5.05	5.06	High	High	High	High	High	High	High	High	High	High	High	0	2249.77	8
OS=Homo sapiens	P02545	Prelamin-A/C	PE=1	SV=1		49.0964	33	97	33	1	664	74.095	7.02	High	High	High	High	High	High	High	High	High	High	High	0	2243.78	33
OS=Homo sapiens	P23142	Fibulin-1	FBLN1	PE=1	SV=4	44.239	24	110	10	1	703	77.162	5.22	High	High	Not Found	Not Found	Not Found	Medium	High	High	High	High	High	0	2228.27	24
OS=Homo sapiens	P13797	Plastin-3	PLS3	PE=1	SV=4	50.4762	27	85	20	1	630	70.766	5.6	High	High	Medium	High	High	High	High	High	High	High	High	0	2215.07	27
OS=Homo sapiens	Q14766	Latent-transforming growth factor beta-binding protein 1	LTBP1	PE=1	SV=4	23.3585	26	96	25	1	1721	186.673	5.96	High	High	High	High	High	High	High	High	High	High	High	0	2210.41	26
OS=Homo sapiens	O95965	Integrin beta-like protein 1	ITGBL1	PE=2	SV=1	33.6032	15	77	15	1	494	53.884	5.64	High	High	High	High	High	High	High	High	High	High	High	0	2189.83	15
OS=Homo sapiens	Q562R1	Beta-actin-like protein 2	ACTBL2	PE=1	SV=2	18.0851	6	90	1	1	376	41.976	5.59	Not Found	Not Found	Not Found	Not Found	Not Found	Not Found	Medium	Not Found	Not Found	Not Found	High	0	2163.43	6
OS=Homo sapiens	P07093	Glia-derived nexin	SERPINE2	PE=1	SV=1	45.4774	19	78	19	1	398	43.974	9.29	High	High	High	High	High	High	High	High	High	High	High	0	2150.15	19
OS=Homo sapiens	P12107	Collagen alpha-1(XI) chain	COL11A1	PE=1	SV=4	14.175	19	78	17	1	1806	180.954	5.17	High	High	High	High	High	High	High	High	High	High	High	0	2140.15	19
OS=Homo sapiens	P07195	L-lactate dehydrogenase B chain	LDHB	PE=1	SV=2	46.1078	13	76	12	1	334	36.615	6.05	High	High	High	High	High	High	High	High	High	High	High	0	2123.32	13
OS=Homo sapiens	P31946	14-3-3 protein beta/alpha	YWHAB	PE=1	SV=3	51.2195	11	80	5	1	246	28.065	4.83	High	High	Medium	High	High	High	High	High	High	High	High	0	2110.85	11
OS=Homo sapiens	Q13813	Spectrin alpha chain, non-erythrocytic 1	SPTAN1	PE=1	SV=3	21.6019	40	65	40	1	2472	284.364	5.35	High	High	Not Found	High	High	High	High	High	High	High	High	0	2103.6	40
OS=Homo sapiens	P09493	Tropomyosin alpha-1 chain	TPM1	PE=1	SV=2	39.7887	17	91	7	1	284	32.689	4.74	High	High	High	Medium	High	High	High	High	High	High	High	0	2097.48	17
OS=Homo sapiens	P28300	Protein-lysine 6-oxidase	LOX	PE=1	SV=2	55.3957	15	76	15	1	417	46.915	8.09	High	High	High	High	High	High	High	High	High	High	High	0	2086.4	15
OS=Homo sapiens	P07951	Tropomyosin beta chain	TPM2	PE=1	SV=1	43.3099	16	81	1	1	284	32.831	4.7	Not Found	Not Found	Not Found	Not Found	Not Found	Not Found	Not Found	High	Not Found	Medium	High	0	2021.49	16
OS=Homo sapiens	P19022	Cadherin-2	CDH2	PE=1	SV=4	16.4459	13	64	13	1	906	99.747	4.81	High	High	High	High	High	High	High	High	High	High	High	0	2010.98	13
OS=Homo sapiens	Q13219	Pappalysin-1	PAPPA	PE=1	SV=3	22.7412	26	76	26	1	1627	180.856	6.18	High	High	Not Found	High	High	High	High	High	High	High	High	0	2000.8	26
OS=Homo sapiens	P11142	Heat shock cognate 71 kDa protein	HSPA8	PE=1	SV=1	41.4861	22	81	18	1	646	70.854	5.52	High	High	Not Found	High	High	High	High	High	High	High	High	0	1975.78	22
OS=Homo sapiens	P09936	Ubiquitin carboxyl-terminal hydrolase isozyme L1	UCHL1	PE=1	SV=2	66.8161	14	84	14	1	223	24.808	5.48	High	High	High	High	High	High	High	High	High	High	High	0	1963.97	14
OS=Homo sapiens	Q92743	Serine protease HTRA1	HTRA1	PE=1	SV=1	40.8333	12	56	12	1	480	51.255	7.83	High	High	Not Found	High	High	High	High	High	High	High	High	0	1956.57	12
OS=Homo sapiens	P23284	Peptidyl-prolyl cis-trans isomerase B	PPIB	PE=1	SV=2	51.8519	13	75	13	1	216	23.728	9.41	High	High	High	High	High	High	High	High	High	High	High	0	1946.37	13
OS=Homo sapiens	P60660	Myosin light polypeptide 6	MYL6	PE=1	SV=2	70.8609	11	65	11	1	151	16.919	4.65	High	High	High	High	High	High	High	High	High	High	High	0	1941.11	11
OS=Homo sapiens	Q06830	Peroxiredoxin-1	PRDX1	PE=1	SV=1	68.8442	14	87	13	1	199	22.096	8.13	High	High	High	High	High	High	High	High	High	High	High	0	1933.74	14
OS=Homo sapiens	P24593	Insulin-like growth factor-binding protein 5	IGFBP5	PE=1	SV=1	62.8676	19	90	19	1	272	30.55	8.21	High	High	Not Found	Not Found	Medium	High	High	High	High	High	High	0	1925.75	19
OS=Homo sapiens	Q9Y490	Talin-1	TLN1	PE=1	SV=3	20.1889	32	56	32	1	2541	269.599	6.07	High	High	Not Found	High	Not Found	High	High	High	High	Not Found	High	0	1868.31	32
OS=Homo sapiens	P01023	Alpha-2-macroglobulin	A2M	PE=1	SV=3	33.2429	36	88	30	1	1474	163.188	6.46	Not Found	High	Not Found	Not Found	Not Found	Not Found	High	Not Found	High	High	High	0	1866.45	36
OS=Homo sapiens	Q08043	Alpha-actinin-3	ACTN3	PE=1	SV=2	11.8757	10	69	1	1	901	103.176	5.52	Not Found	Not Found	Not Found	Not Found	Medium	Not Found	Not Found	Not Found	Not Found	Not Found	High	0	1824.54	10
OS=Homo sapiens	P10909	Clusterin	CLU	PE=1	SV=1	35.6347	15	54	15	1	449	52.461	6.27	High	High	Not Found	High	High	High	High	High	High	High	High	0	1788.27	15
OS=Homo sapiens	P09211	Glutathione S-transferase P	GSTP1	PE=1	SV=2	65.7143	9	49	9	1	210	23.341	5.64	High	High	Medium	High	High	High	High	High	High	High	High	0	1787.53	9
OS=Homo sapiens	Q7Z304	MAM domain-containing protein 2	MAMDC2	PE=2	SV=3	33.5277	20	61	20	1	686	77.506	5.16	High	High	High	High	Medium	High	High	High	High	High	High	0	1784.39	20
OS=Homo sapiens	A1L4H1	Soluble scavenger receptor cysteine-rich domain-containing protein SSC5D	SSC5D	PE=1	SV=3	18.8811	18	61	18	1	1573	165.639	6.13	High	High	High	High	High	High	High	High	High	High	High	0	1780.21	18
OS=Homo sapiens	P80723	Brain acid soluble protein 1	BASP1	PE=1	SV=2	81.4978	12	73	12	1	227	22.68	4.63	High	High	High	High	High	High	High	High	High	High	High	0	1755.97	12
OS=Homo sapiens	P07858	Cathepsin B	CTSB	PE=1	SV=3	46.3127	15	70	15	1	339	37.797	6.3	High	High	High	High	High	High	High	High	High	High	High	0	1751.65	15
OS=Homo sapiens	Q15293	Reticulocalbin-1	RCN1	PE=1	SV=1	39.2749	12	61	12	1	331	38.866	5	High	High	High	High	High	High	High	High	High	High	High	0	1743.73	12
OS=Homo sapiens	O95967	EGF-containing fibulin-like extracellular matrix protein 2	EFEMP2	PE=1	SV=3	37.6975	12	62	12	1	443	49.372	4.94	High	High	Medium	High	High	High	High	High	High	High	High	0	1742.27	12
OS=Homo sapiens	P35052	Glypican-1	GPC1	PE=1	SV=2	40.5018	16	61	16	1	558	61.641	7.3	High	High	High	High	Medium	High	High	High	Not Found	Not Found	High	0	1738.05	16
OS=Homo sapiens	Q96D15	Reticulocalbin-3	RCN3	PE=1	SV=1	36.5854	10	54	10	1	328	37.47	4.89	High	High	High	High	High	High	High	High	High	High	High	0	1725.46	10
OS=Homo sapiens	P27816	Microtubule-associated protein 4	MAP4	PE=1	SV=3	24.566	21	54	21	1	1152	120.93	5.43	High	High	High	High	High	High	High	High	High	High	High	0	1709.18	21
OS=Homo sapiens	P29279	Connective tissue growth factor	CTGF	PE=1	SV=2	53.8682	17	76	17	1	349	38.065	8	High	High	Medium	High	High	High	High	High	High	High	High	0	1697.07	17
OS=Homo sapiens	P29401	Transketolase	TKT	PE=1	SV=3	46.0674	21	69	21	1	623	67.835	7.66	High	High	High	High	High	Not Found	High	High	High	High	High	0	1695.58	21
OS=Homo sapiens	P24592	Insulin-like growth factor-binding protein 6	IGFBP6	PE=1	SV=1	31.6667	6	61	6	1	240	25.306	7.81	High	High	High	High	High	High	High	High	High	High	High	0	1695.36	6
OS=Homo sapiens	Q96AY3	Peptidyl-prolyl cis-trans isomerase FKBP10	FKBP10	PE=1	SV=1	44.8454	20	69	19	1	582	64.204	5.62	High	High	Medium	High	High	High	High	High	High	High	High	0	1694.49	20
OS=Homo sapiens	P61769	Beta-2-microglobulin	B2M	PE=1	SV=1	48.7395	5	58	5	1	119	13.706	6.52	High	High	High	High	High	High	High	High	High	High	High	0	1686.39	5
OS=Homo sapiens	Q9Y6C2	EMILIN-1	EMILIN1	PE=1	SV=2	25.9843	21	64	21	1	1016	106.601	5.15	High	High	High	High	High	High	High	High	High	High	High	0	1681.68	21
OS=Homo sapiens	P13639	Elongation factor 2	EEF2	PE=1	SV=4	34.2657	23	62	23	1	858	95.277	6.83	High	High	Not Found	High	High	High	High	High	High	High	High	0	1676.32	23
OS=Homo sapiens	O60568	Procollagen-lysine,2-oxoglutarate 5-dioxygenase 3	PLOD3	PE=1	SV=1	36.5854	20	60	20	1	738	84.731	6.05	High	High	Medium	High	High	High	High	High	High	High	High	0	1671.55	20
OS=Homo sapiens	P08476	Inhibin beta A chain	INHBA	PE=1	SV=2	47.8873	17	66	17	1	426	47.412	8.03	High	High	Medium	High	High	High	High	High	High	High	High	0	1668.55	17
OS=Homo sapiens	Q6EMK4	Vasorin	VASN	PE=1	SV=1	12.9272	7	61	7	1	673	71.668	7.39	High	High	High	High	High	High	High	High	High	High	High	0	1644.93	7
OS=Homo sapiens	P15311	Ezrin	EZR	PE=1	SV=4	38.7372	21	71	11	1	586	69.37	6.27	High	High	Not Found	High	High	Medium	High	High	High	High	High	0	1632.09	21
OS=Homo sapiens	P50395	Rab GDP dissociation inhibitor beta	GDI2	PE=1	SV=2	49.4382	16	64	10	1	445	50.631	6.47	High	High	Not Found	High	High	High	High	High	High	High	High	0	1598.47	16
OS=Homo sapiens	P61981	14-3-3 protein gamma	YWHAG	PE=1	SV=2	53.0364	11	64	6	1	247	28.285	4.89	High	High	Medium	High	High	High	High	High	High	High	High	0	1597.18	11
OS=Homo sapiens	P27348	14-3-3 protein theta	YWHAQ	PE=1	SV=1	48.9796	11	58	6	1	245	27.747	4.78	High	High	High	High	Not Found	High	High	High	High	High	High	0	1582.59	11
OS=Homo sapiens	Q9UI42	Carboxypeptidase A4	CPA4	PE=1	SV=2	50.3563	16	63	16	1	421	47.322	6.7	High	High	Not Found	High	High	High	High	High	High	High	High	0	1556.31	16
OS=Homo sapiens	P16870	Carboxypeptidase E	CPE	PE=1	SV=1	49.5798	17	60	17	1	476	53.117	5.14	High	High	Not Found	Medium	Medium	High	High	High	High	High	High	0	1551.39	17
OS=Homo sapiens	P04792	Heat shock protein beta-1	HSPB1	PE=1	SV=2	82.9268	14	56	14	1	205	22.768	6.4	High	High	Not Found	High	High	High	High	High	High	High	High	0	1533.82	14
OS=Homo sapiens	Q9BUD6	Spondin-2	SPON2	PE=1	SV=3	49.8489	11	70	11	1	331	35.824	5.52	High	High	High	High	High	High	High	High	High	High	High	0	1493.6	11
OS=Homo sapiens	Q9UBX5	Fibulin-5	FBLN5	PE=1	SV=1	27.4554	11	55	11	1	448	50.147	4.73	High	High	Medium	High	High	High	High	High	High	High	High	0	1484.99	11
OS=Homo sapiens	P22626	Heterogeneous nuclear ribonucleoproteins A2/B1	HNRNPA2B1	PE=1	SV=2	35.9773	13	68	13	1	353	37.407	8.95	High	High	Not Found	High	High	High	High	High	High	High	High	0	1478.79	13
OS=Homo sapiens	P49746	Thrombospondin-3	THBS3	PE=1	SV=1	27.6151	20	67	19	1	956	104.135	4.65	High	High	Medium	Medium	High	High	High	High	High	High	High	0	1475	20
OS=Homo sapiens	Q13308	Inactive tyrosine-protein kinase 7	PTK7	PE=1	SV=2	18.785	15	53	15	1	1070	118.317	7.09	High	High	High	High	High	High	High	High	High	High	High	0	1472.09	15
OS=Homo sapiens	P11021	78 kDa glucose-regulated protein	HSPA5	PE=1	SV=2	36.8502	19	56	17	1	654	72.288	5.16	High	High	High	High	High	High	High	High	High	Medium	High	0	1469.19	19
OS=Homo sapiens	P00441	Superoxide dismutase [Cu-Zn]	SOD1	PE=1	SV=2	77.9221	9	50	9	1	154	15.926	6.13	High	High	High	High	High	High	High	High	High	High	High	0	1454.73	9
OS=Homo sapiens	Q9HCU0	Endosialin	CD248	PE=1	SV=1	24.4386	13	59	13	1	757	80.807	5.35	High	High	High	High	High	High	High	High	High	High	High	0	1451.08	13
OS=Homo sapiens	O76061	Stanniocalcin-2	STC2	PE=1	SV=1	50.3311	9	53	9	1	302	33.227	7.3	High	High	High	High	High	High	High	High	High	High	High	0	1447.71	9
OS=Homo sapiens	P04732	Metallothionein-1E	MT1E	PE=1	SV=1	67.2131	4	39	2	1	61	6.009	7.96	Not Found	Not Found	High	Not Found	High	High	Not Found	Not Found	Not Found	Not Found	High	0	1446.37	4
OS=Homo sapiens	O00468	Agrin	AGRN	PE=1	SV=5	18.7228	29	54	29	1	2067	217.092	6.39	High	High	High	High	High	High	High	High	High	High	High	0	1417.46	29
OS=Homo sapiens	P22392	Nucleoside diphosphate kinase B	NME2	PE=1	SV=1	76.9737	11	66	6	1	152	17.287	8.41	High	High	Not Found	High	High	High	High	High	High	High	High	0	1417.17	11
OS=Homo sapiens	P07237	Protein disulfide-isomerase	P4HB	PE=1	SV=3	40.5512	17	43	17	1	508	57.081	4.87	High	High	High	High	Medium	Not Found	High	High	High	High	High	0	1408.25	17
OS=Homo sapiens	P0DP23	Calmodulin-1	CALM1	PE=1	SV=1	41.6107	9	48	9	1	149	16.827	4.22	High	High	High	High	High	High	High	High	High	High	High	0	1388.88	9
OS=Homo sapiens	P07602	Prosaposin	PSAP	PE=1	SV=2	30.3435	16	64	16	1	524	58.074	5.17	High	High	High	High	High	High	High	High	High	High	High	0	1344.21	16
OS=Homo sapiens	Q9Y281	Cofilin-2	CFL2	PE=1	SV=1	75.3012	11	48	7	1	166	18.725	7.88	High	High	Not Found	High	Medium	Not Found	High	High	High	High	High	0	1341.82	11
OS=Homo sapiens	P01034	Cystatin-C	CST3	PE=1	SV=1	61.6438	7	40	7	1	146	15.789	8.75	High	High	High	High	High	High	High	High	High	High	High	0	1324.24	7
OS=Homo sapiens	P04083	Annexin A1	ANXA1	PE=1	SV=2	44.5087	14	34	14	1	346	38.69	7.02	High	High	High	High	High	High	Medium	High	High	Not Found	High	0	1305.38	14
OS=Homo sapiens	Q9BRK5	45 kDa calcium-binding protein	SDF4	PE=1	SV=1	53.5912	14	48	14	1	362	41.78	4.86	High	High	Not Found	High	High	High	High	High	High	High	High	0	1300.14	14
OS=Homo sapiens	Q8NBS9	Thioredoxin domain-containing protein 5	TXNDC5	PE=1	SV=2	42.8241	15	52	15	1	432	47.599	5.97	High	High	High	High	High	High	High	High	High	High	High	0	1296.57	15
OS=Homo sapiens	Q93063	Exostosin-2	EXT2	PE=1	SV=1	29.3872	15	44	15	1	718	82.202	6.55	High	High	Not Found	High	High	High	High	High	High	Not Found	High	0	1291.94	15
OS=Homo sapiens	P13497	Bone morphogenetic protein 1	BMP1	PE=1	SV=2	26.6734	21	52	21	1	986	111.178	6.9	High	High	High	High	Medium	High	High	High	High	High	High	0	1248.08	21
OS=Homo sapiens	Q14019	Coactosin-like protein	COTL1	PE=1	SV=3	74.6479	10	53	10	1	142	15.935	5.67	High	High	Not Found	High	High	High	High	High	High	High	High	0	1245.39	10
OS=Homo sapiens	Q16555	Dihydropyrimidinase-related protein 2	DPYSL2	PE=1	SV=1	33.042	12	40	11	1	572	62.255	6.38	High	High	Not Found	Medium	Not Found	Not Found	High	High	High	High	High	0	1233.49	12
OS=Homo sapiens	P10599	Thioredoxin	TXN	PE=1	SV=3	54.2857	6	38	6	1	105	11.73	4.92	High	High	Medium	High	High	High	High	High	High	High	High	0	1230.47	6
OS=Homo sapiens	P31150	Rab GDP dissociation inhibitor alpha	GDI1	PE=1	SV=2	33.7808	11	46	5	1	447	50.55	5.14	High	High	Medium	High	High	High	High	High	Medium	Not Found	High	0	1230.32	11
OS=Homo sapiens	Q9P2E9	Ribosome-binding protein 1	RRBP1	PE=1	SV=4	31.2766	24	51	24	1	1410	152.381	8.6	High	Not Found	Not Found	High	High	High	High	High	High	High	High	0	1223.31	24
OS=Homo sapiens	O14498	Immunoglobulin superfamily containing leucine-rich repeat protein	ISLR	PE=2	SV=1	45.5607	11	44	11	1	428	45.968	5.15	High	High	Not Found	High	Medium	High	High	High	High	High	High	0	1212.67	11
OS=Homo sapiens	P07686	Beta-hexosaminidase subunit beta	HEXB	PE=1	SV=3	27.3381	14	53	13	1	556	63.071	6.76	High	High	Medium	High	High	High	High	High	High	High	High	0	1198.64	14
OS=Homo sapiens	Q9NRN5	Olfactomedin-like protein 3	OLFML3	PE=2	SV=1	42.6108	14	38	14	1	406	45.981	6.57	High	High	High	High	High	High	High	High	High	High	High	0	1196.84	14
OS=Homo sapiens	Q13740	CD166 antigen	ALCAM	PE=1	SV=2	44.2539	15	48	15	1	583	65.061	6.25	High	High	High	High	High	Not Found	Not Found	Not Found	Medium	Not Found	High	0	1195.57	15
OS=Homo sapiens	O00469	Procollagen-lysine,2-oxoglutarate 5-dioxygenase 2	PLOD2	PE=1	SV=2	22.1167	13	38	13	1	737	84.632	6.71	High	High	Medium	Medium	High	High	High	High	Not Found	Not Found	High	0	1191.69	13
OS=Homo sapiens	P30041	Peroxiredoxin-6	PRDX6	PE=1	SV=3	62.5	12	41	12	1	224	25.019	6.38	High	High	Not Found	High	Not Found	High	High	High	High	High	High	0	1183.65	12
OS=Homo sapiens	P30530	Tyrosine-protein kinase receptor UFO	AXL	PE=1	SV=3	8.50112	6	32	6	1	894	98.273	5.43	High	High	High	High	High	High	High	High	High	High	High	0	1175.35	6
OS=Homo sapiens	P29966	Myristoylated alanine-rich C-kinase substrate	MARCKS	PE=1	SV=4	38.5542	8	42	8	1	332	31.536	4.45	Medium	Medium	Medium	High	High	High	High	High	High	High	High	0	1168.76	8
OS=Homo sapiens	P06744	Glucose-6-phosphate isomerase	GPI	PE=1	SV=4	36.9176	14	38	14	1	558	63.107	8.32	High	High	High	High	Medium	High	Medium	Not Found	Not Found	Not Found	High	0	1162.29	14
OS=Homo sapiens	P32119	Peroxiredoxin-2	PRDX2	PE=1	SV=5	44.9495	9	48	8	1	198	21.878	5.97	High	High	Not Found	High	High	High	Medium	High	High	High	High	0	1160.36	9
OS=Homo sapiens	P68104	Elongation factor 1-alpha 1	EEF1A1	PE=1	SV=1	37.6623	15	57	15	1	462	50.109	9.01	High	High	High	Medium	High	High	High	High	High	High	High	0	1155.26	15
OS=Homo sapiens	Q15942	Zyxin	ZYX	PE=1	SV=1	20.2797	8	42	8	1	572	61.238	6.67	High	High	High	High	High	High	High	High	High	High	High	0	1149.44	8
OS=Homo sapiens	O00622	Protein CYR61	CYR61	PE=1	SV=1	36.4829	9	43	9	1	381	41.998	8.21	High	High	High	High	High	High	High	High	High	High	High	0	1147.94	9
OS=Homo sapiens	P28799	Granulins	GRN	PE=1	SV=2	12.4789	7	39	7	1	593	63.5	6.83	High	High	High	High	High	High	High	High	High	High	High	0	1142.61	7
OS=Homo sapiens	P06753	Tropomyosin alpha-3 chain	TPM3	PE=1	SV=2	39.2982	14	59	4	1	285	32.93	4.72	High	High	Medium	High	High	Medium	High	High	High	Not Found	High	0	1127.79	14
OS=Homo sapiens	Q92520	Protein FAM3C	FAM3C	PE=1	SV=1	37.0044	8	32	8	1	227	24.665	8.29	High	High	High	High	High	High	High	High	High	High	High	0	1115.75	8
OS=Homo sapiens	P31949	Protein S100-A11	S100A11	PE=1	SV=2	46.6667	5	34	5	1	105	11.733	7.12	High	High	Medium	High	High	High	High	High	High	High	High	0	1113.24	5
OS=Homo sapiens	P55290	Cadherin-13	CDH13	PE=1	SV=1	8.27489	5	35	5	1	713	78.238	4.98	High	High	High	High	High	High	High	High	High	High	High	0	1105.41	5
OS=Homo sapiens	P48745	Protein NOV homolog	NOV	PE=1	SV=1	26.3305	8	35	8	1	357	39.135	7.72	High	High	Not Found	Not Found	High	High	High	High	High	High	High	0	1105.16	8
OS=Homo sapiens	Q71U36	Tubulin alpha-1A chain	TUBA1A	PE=1	SV=1	37.4723	13	41	6	1	451	50.104	5.06	High	Medium	Medium	Not Found	High	High	High	High	High	High	High	0	1089.12	13
OS=Homo sapiens	P25391	Laminin subunit alpha-1	LAMA1	PE=1	SV=2	10.7317	27	48	26	1	3075	336.867	6.35	High	High	High	High	High	High	Medium	Medium	High	High	High	0	1086.94	27
OS=Homo sapiens	P06865	Beta-hexosaminidase subunit alpha	HEXA	PE=1	SV=2	35.1607	14	42	13	1	529	60.664	5.16	High	High	Not Found	High	High	High	High	High	High	High	High	0	1080.83	14
OS=Homo sapiens	P46821	Microtubule-associated protein 1B	MAP1B	PE=1	SV=2	13.2901	24	45	24	1	2468	270.468	4.81	High	High	Not Found	Not Found	High	High	High	High	High	High	High	0	1074.82	24
OS=Homo sapiens	Q9UBG0	C-type mannose receptor 2	MRC2	PE=1	SV=2	12.7789	13	38	13	1	1479	166.568	5.83	High	High	Medium	High	High	Medium	High	High	High	Medium	High	0	1070.53	13
OS=Homo sapiens	P16112	Aggrecan core protein	ACAN	PE=1	SV=2	10.1863	18	50	18	1	2415	250.04	4.18	Not Found	High	Not Found	Medium	High	Not Found	High	Not Found	High	High	High	0	1063.28	18
OS=Homo sapiens	Q6UVK1	Chondroitin sulfate proteoglycan 4	CSPG4	PE=1	SV=2	15.3316	26	45	26	1	2322	250.382	5.47	High	High	Not Found	Medium	Not Found	Medium	High	High	High	High	High	0	1052.14	26
OS=Homo sapiens	Q13361	Microfibrillar-associated protein 5	MFAP5	PE=1	SV=1	32.3699	6	51	6	1	173	19.599	5.94	High	High	Not Found	Medium	High	High	High	High	High	High	High	0	1046.92	6
OS=Homo sapiens	O75368	SH3 domain-binding glutamic acid-rich-like protein	SH3BGRL	PE=1	SV=1	55.2632	6	40	6	1	114	12.766	5.25	High	High	Medium	High	High	High	High	High	High	High	High	0	1043.06	6
OS=Homo sapiens	P17661	Desmin	DES	PE=1	SV=3	8.7234	6	40	1	1	470	53.503	5.27	Not Found	Not Found	Not Found	Not Found	Not Found	Not Found	Not Found	Medium	Not Found	Not Found	High	0	1031.2	6
OS=Homo sapiens	P60981	Destrin	DSTN	PE=1	SV=3	53.3333	7	32	6	1	165	18.493	7.85	High	High	Not Found	Not Found	High	High	High	High	High	High	High	0	1026.5	7
OS=Homo sapiens	P18669	Phosphoglycerate mutase 1	PGAM1	PE=1	SV=2	61.811	13	41	13	1	254	28.786	7.18	High	High	High	High	High	High	High	High	High	High	High	0	1021.62	13
OS=Homo sapiens	P15531	Nucleoside diphosphate kinase A	NME1	PE=1	SV=1	59.2105	8	48	3	1	152	17.138	6.19	High	High	Not Found	Not Found	High	High	High	High	High	Medium	High	0	1019.96	8
OS=Homo sapiens	P63313	Thymosin beta-10	TMSB10	PE=1	SV=2	63.6364	4	39	2	1	44	5.023	5.36	High	High	Medium	High	High	High	High	High	High	High	High	0	1019.51	4
OS=Homo sapiens	P14550	Alcohol dehydrogenase [NADP(+)]	AKR1A1	PE=1	SV=3	46.7692	13	38	13	1	325	36.55	6.79	High	High	Medium	Not Found	High	High	High	High	High	High	High	0	1003.94	13
OS=Homo sapiens	P09104	Gamma-enolase	ENO2	PE=1	SV=3	30.6452	7	22	4	1	434	47.239	5.03	High	Not Found	Not Found	Not Found	Not Found	Not Found	Not Found	High	Not Found	Not Found	High	0	998.182	7
OS=Homo sapiens	P15291	Beta-1,4-galactosyltransferase 1	B4GALT1	PE=1	SV=5	30.6533	7	21	7	1	398	43.892	8.65	High	High	Not Found	High	Not Found	Not Found	High	High	High	Not Found	High	0	971.951	7
OS=Homo sapiens	P05783	Keratin, type I cytoskeletal 18	KRT18	PE=1	SV=2	44.6512	14	33	8	1	430	48.029	5.45	Not Found	Not Found	Not Found	Not Found	Not Found	Not Found	High	High	High	High	High	0	968.556	14
OS=Homo sapiens	Q16394	Exostosin-1	EXT1	PE=1	SV=2	22.118	12	34	12	1	746	86.2	9.04	High	High	Not Found	High	High	High	High	High	High	Medium	High	0	962.343	12
OS=Homo sapiens	P24821	Tenascin	TNC	PE=1	SV=3	8.85961	14	26	14	1	2201	240.7	4.89	High	High	Not Found	High	High	Not Found	High	High	Not Found	Not Found	High	0	950.091	14
OS=Homo sapiens	P55268	Laminin subunit beta-2	LAMB2	PE=1	SV=2	15.5729	20	37	20	1	1798	195.854	6.52	High	High	Not Found	Medium	Not Found	High	Medium	High	High	Medium	High	0	948.278	20
OS=Homo sapiens	P15586	N-acetylglucosamine-6-sulfatase	GNS	PE=1	SV=3	23.913	10	32	10	1	552	62.042	8.31	High	High	High	High	High	High	Medium	High	High	High	High	0	936.612	10
OS=Homo sapiens	Q96CG8	Collagen triple helix repeat-containing protein 1	CTHRC1	PE=1	SV=1	25.9259	6	36	6	1	243	26.207	7.99	High	High	High	High	High	High	Medium	High	High	High	High	0	933.858	6
OS=Homo sapiens	Q9NZV1	Cysteine-rich motor neuron 1 protein	CRIM1	PE=1	SV=1	21.8147	16	40	16	1	1036	113.66	5.21	High	Not Found	Not Found	High	High	High	High	High	Not Found	Not Found	High	0	926.686	16
OS=Homo sapiens	O14786	Neuropilin-1	NRP1	PE=1	SV=3	21.8852	14	35	14	1	923	103.069	5.88	High	High	Not Found	High	High	High	High	High	High	High	High	0	923.173	14
OS=Homo sapiens	P07437	Tubulin beta chain	TUBB	PE=1	SV=2	43.6937	13	32	3	1	444	49.639	4.89	High	Not Found	Not Found	Not Found	Not Found	Not Found	High	High	High	Medium	High	0	922.553	13
OS=Homo sapiens	Q00610	Clathrin heavy chain 1	CLTC	PE=1	SV=5	16.2985	19	26	19	1	1675	191.493	5.69	High	Not Found	Not Found	High	Not Found	High	High	High	High	Not Found	High	0	911.482	19
OS=Homo sapiens	P10915	Hyaluronan and proteoglycan link protein 1	HAPLN1	PE=2	SV=2	55.0847	14	33	12	1	354	40.14	7.42	High	Not Found	High	High	High	Not Found	Not Found	Not Found	Not Found	Not Found	High	0	908.837	14
OS=Homo sapiens	P43251	Biotinidase	BTD	PE=1	SV=2	20.0737	8	31	8	1	543	61.093	6.25	High	High	Medium	High	High	High	High	Not Found	High	High	High	0	908.166	8
OS=Homo sapiens	Q9Y617	Phosphoserine aminotransferase	PSAT1	PE=1	SV=2	35.4054	10	39	10	1	370	40.397	7.66	High	High	Medium	High	High	High	High	High	High	High	High	0	896.682	10
OS=Homo sapiens	Q04917	14-3-3 protein eta	YWHAH	PE=1	SV=4	29.2683	7	36	3	1	246	28.201	4.84	High	High	High	High	Not Found	Not Found	Medium	High	High	Not Found	High	0	893.78	7
OS=Homo sapiens	P16070	CD44 antigen	CD44	PE=1	SV=3	6.33423	5	28	5	1	742	81.487	5.33	High	Medium	High	High	High	High	High	Medium	High	High	High	0	888.653	5
OS=Homo sapiens	P40925	Malate dehydrogenase, cytoplasmic	MDH1	PE=1	SV=4	32.0359	9	33	9	1	334	36.403	7.36	High	High	High	High	High	High	High	High	High	High	High	0	879.568	9
OS=Homo sapiens	P37802	Transgelin-2	TAGLN2	PE=1	SV=3	58.2915	8	27	8	1	199	22.377	8.25	High	High	Not Found	High	High	High	High	High	High	High	High	0	875.17	8
OS=Homo sapiens	Q01082	Spectrin beta chain, non-erythrocytic 1	SPTBN1	PE=1	SV=2	12.775	22	33	22	1	2364	274.439	5.57	High	High	Not Found	High	Not Found	Not Found	High	High	High	High	High	0	868.548	22
OS=Homo sapiens	P04406	Glyceraldehyde-3-phosphate dehydrogenase	GAPDH	PE=1	SV=3	39.1045	9	31	9	1	335	36.03	8.46	High	High	High	High	Medium	Not Found	High	High	Medium	High	High	0	860.649	9
OS=Homo sapiens	Q06828	Fibromodulin	FMOD	PE=1	SV=2	29.2553	7	30	7	1	376	43.152	6.04	Medium	High	Not Found	Not Found	High	High	High	High	High	High	High	0	858.99	7
OS=Homo sapiens	Q9NY33	Dipeptidyl peptidase 3	DPP3	PE=1	SV=2	31.2076	15	35	15	1	737	82.538	5.1	High	Medium	High	High	High	High	High	High	Medium	Medium	High	0	858.913	15
OS=Homo sapiens	O95633	Follistatin-related protein 3	FSTL3	PE=1	SV=1	25.4753	7	38	7	1	263	27.645	6.77	High	High	Not Found	High	High	High	High	High	High	High	High	0	857.202	7
OS=Homo sapiens	P17936	Insulin-like growth factor-binding protein 3	IGFBP3	PE=1	SV=2	34.7079	8	44	8	1	291	31.654	8.69	High	High	Medium	High	High	High	High	High	High	High	High	0	852.185	8
OS=Homo sapiens	Q9H299	SH3 domain-binding glutamic acid-rich-like protein 3	SH3BGRL3	PE=1	SV=1	39.7849	4	33	4	1	93	10.431	4.93	High	High	High	High	High	High	High	High	High	High	High	0	837.566	4
OS=Homo sapiens	P68371	Tubulin beta-4B chain	TUBB4B	PE=1	SV=1	40.2247	12	27	2	1	445	49.799	4.89	Not Found	Not Found	Not Found	Not Found	Not Found	Not Found	High	High	Not Found	Not Found	High	0	837.216	12
OS=Homo sapiens	P49747	Cartilage oligomeric matrix protein	COMP	PE=1	SV=2	31.7041	15	34	15	1	757	82.808	4.6	Not Found	Medium	High	Not Found	Not Found	Medium	High	Not Found	High	High	High	0	812.669	15
OS=Homo sapiens	O60687	Sushi repeat-containing protein SRPX2	SRPX2	PE=1	SV=1	27.957	11	26	11	1	465	52.938	7.25	High	High	Not Found	High	Not Found	High	Not Found	High	Not Found	Not Found	High	0	799.532	11
OS=Homo sapiens	P55072	Transitional endoplasmic reticulum ATPase	VCP	PE=1	SV=4	28.1638	15	30	15	1	806	89.266	5.26	High	High	Not Found	High	Medium	Not Found	High	High	High	Medium	High	0	786.521	15
OS=Homo sapiens	Q9BRK3	Matrix remodeling-associated protein 8	MXRA8	PE=1	SV=1	12.4434	5	26	5	1	442	49.101	7.23	High	High	High	High	High	High	High	High	High	High	High	0	786.475	5
OS=Homo sapiens	P19883	Follistatin	FST	PE=1	SV=2	24.7093	8	31	8	1	344	37.981	5.67	High	High	Not Found	High	High	High	High	High	Medium	High	High	0	777.281	8
OS=Homo sapiens	P30040	Endoplasmic reticulum resident protein 29	ERP29	PE=1	SV=4	34.0996	8	32	8	1	261	28.975	7.31	High	Medium	Not Found	Not Found	High	High	High	High	High	High	High	0	776.687	8
OS=Homo sapiens	Q969H8	Myeloid-derived growth factor	MYDGF	PE=1	SV=1	27.1676	4	32	4	1	173	18.783	6.68	High	High	Medium	Medium	High	High	High	High	High	High	High	0	757.424	4
OS=Homo sapiens	P00750	Tissue-type plasminogen activator	PLAT	PE=1	SV=1	30.0712	11	23	11	1	562	62.876	7.8	High	High	Not Found	Not Found	Not Found	High	High	High	Not Found	High	High	0	754.9	11
OS=Homo sapiens	Q32P28	Prolyl 3-hydroxylase 1	P3H1	PE=1	SV=2	20.6522	11	33	11	1	736	83.341	5.14	High	High	Not Found	High	High	High	High	High	High	High	High	0	749.581	11
OS=Homo sapiens	Q08629	Testican-1	SPOCK1	PE=1	SV=1	26.8793	10	27	10	1	439	49.092	6.1	High	High	High	High	Not Found	Not Found	High	High	High	Not Found	High	0	743.294	10
OS=Homo sapiens	P34932	Heat shock 70 kDa protein 4	HSPA4	PE=1	SV=4	14.7619	9	21	9	1	840	94.271	5.19	High	High	Not Found	High	Not Found	High	Not Found	High	High	Medium	High	0	736.316	9
OS=Homo sapiens	P35241	Radixin	RDX	PE=1	SV=1	20.9262	14	37	3	1	583	68.521	6.37	Not Found	High	Not Found	Not Found	Medium	Not Found	Medium	Not Found	Not Found	Not Found	High	0	729.079	14
OS=Homo sapiens	P09651	Heterogeneous nuclear ribonucleoprotein A1	HNRNPA1	PE=1	SV=5	18.2796	6	16	6	1	372	38.723	9.13	High	Medium	Not Found	High	Not Found	High	High	High	High	High	High	0	725.226	6
OS=Homo sapiens	Q4LDE5	Sushi, von Willebrand factor type A, EGF and pentraxin domain-containing protein 1	SVEP1	PE=1	SV=3	6.02072	16	29	16	1	3571	389.912	5.5	High	High	Not Found	Not Found	Not Found	Not Found	High	High	High	High	High	0	720.715	16
OS=Homo sapiens	Q15436	Protein transport protein Sec23A	SEC23A	PE=1	SV=2	23.5294	13	33	13	1	765	86.105	7.08	High	High	Not Found	High	High	High	High	High	Medium	High	High	0	720.656	13
OS=Homo sapiens	P00558	Phosphoglycerate kinase 1	PGK1	PE=1	SV=3	37.6499	13	34	13	1	417	44.586	8.1	High	High	Not Found	High	High	High	High	High	High	High	High	0	719.649	13
OS=Homo sapiens	Q16851	UTP--glucose-1-phosphate uridylyltransferase	UGP2	PE=1	SV=5	18.5039	7	19	7	1	508	56.905	8.15	High	High	Not Found	High	Not Found	High	High	High	High	Not Found	High	0	711.905	7
OS=Homo sapiens	P55058	Phospholipid transfer protein	PLTP	PE=1	SV=1	14.6045	5	14	5	1	493	54.705	7.01	High	High	Not Found	Not Found	Not Found	Not Found	High	High	High	Medium	High	0	710.349	5
OS=Homo sapiens	P61978	Heterogeneous nuclear ribonucleoprotein K	HNRNPK	PE=1	SV=1	32.8294	9	24	9	1	463	50.944	5.54	High	High	Not Found	High	High	Medium	High	High	High	Medium	High	0	707.565	9
OS=Homo sapiens	Q6YHK3	CD109 antigen	CD109	PE=1	SV=2	10.3114	11	25	11	1	1445	161.587	5.85	High	Not Found	Not Found	High	High	Medium	High	High	High	High	High	0	703.233	11
OS=Homo sapiens	Q8WUJ3	Cell migration-inducing and hyaluronan-binding protein	CEMIP	PE=1	SV=2	8.89052	10	24	10	1	1361	152.9	7.85	High	Not Found	Not Found	Not Found	High	High	High	High	High	Medium	High	0	703.063	10
OS=Homo sapiens	Q99497	Protein DJ-1	PARK7	PE=1	SV=2	54.4974	7	30	7	1	189	19.878	6.79	High	High	Medium	High	High	High	Medium	High	High	High	High	0	701.094	7
OS=Homo sapiens	Q92859	Neogenin	NEO1	PE=1	SV=2	12.3203	14	28	14	1	1461	159.917	6.54	High	High	Not Found	High	High	High	Medium	Not Found	High	Not Found	High	0	694.957	14
OS=Homo sapiens	P99999	Cytochrome c	CYCS	PE=1	SV=2	45.7143	6	27	6	1	105	11.741	9.57	High	High	High	High	High	High	High	Not Found	High	High	High	0	693.12	6
OS=Homo sapiens	Q99538	Legumain	LGMN	PE=1	SV=1	18.0139	4	15	4	1	433	49.379	6.55	High	High	Not Found	High	High	Not Found	Medium	High	High	Not Found	High	0	691.475	4
OS=Homo sapiens	P31947	14-3-3 protein sigma	SFN	PE=1	SV=1	22.9839	6	30	2	1	248	27.757	4.74	High	Not Found	Not Found	Not Found	Medium	Medium	Not Found	Medium	Not Found	Medium	High	0	689.307	6
OS=Homo sapiens	Q15262	Receptor-type tyrosine-protein phosphatase kappa	PTPRK	PE=1	SV=2	8.68659	10	23	10	1	1439	161.998	5.9	High	High	Not Found	High	High	High	Not Found	High	High	Medium	High	0	687.476	10
OS=Homo sapiens	P62942	Peptidyl-prolyl cis-trans isomerase FKBP1A	FKBP1A	PE=1	SV=2	58.3333	4	19	4	1	108	11.943	8.16	High	High	Not Found	Not Found	High	High	High	High	High	High	High	0	685.537	4
OS=Homo sapiens	P00491	Purine nucleoside phosphorylase	PNP	PE=1	SV=2	35.9862	8	26	8	1	289	32.097	6.95	High	High	Not Found	High	High	High	High	Medium	High	Not Found	High	0	684.421	8
OS=Homo sapiens	P0DMV9	Heat shock 70 kDa protein 1B	HSPA1B	PE=1	SV=1	15.9126	8	30	5	1	641	70.009	5.66	High	Not Found	Not Found	Medium	Medium	Medium	High	High	High	Medium	High	0	681.878	8
OS=Homo sapiens	Q13443	Disintegrin and metalloproteinase domain-containing protein 9	ADAM9	PE=1	SV=1	5.49451	5	29	5	1	819	90.497	7.52	High	High	Not Found	High	High	High	High	High	High	Medium	High	0	681.449	5
OS=Homo sapiens	P61916	Epididymal secretory protein E1	NPC2	PE=1	SV=1	49.0066	7	37	7	1	151	16.559	7.65	High	High	Medium	High	High	High	High	High	High	High	High	0	669.884	7
OS=Homo sapiens	P13796	Plastin-2	LCP1	PE=1	SV=6	12.7592	8	29	1	1	627	70.244	5.43	Not Found	Not Found	Medium	Not Found	Not Found	Not Found	Not Found	Not Found	Not Found	Not Found	High	0	667.186	8
OS=Homo sapiens	Q14118	Dystroglycan	DAG1	PE=1	SV=2	11.9553	7	27	7	1	895	97.381	8.56	High	High	Not Found	Medium	High	Medium	High	High	High	Medium	High	0	650.581	7
OS=Homo sapiens	P55083	Microfibril-associated glycoprotein 4	MFAP4	PE=1	SV=2	31.3725	5	18	5	1	255	28.63	5.63	High	High	High	High	Medium	Not Found	Not Found	High	High	Not Found	High	0	645.651	5
OS=Homo sapiens	P37837	Transaldolase	TALDO1	PE=1	SV=2	20.7715	7	21	7	1	337	37.516	6.81	High	High	Medium	High	Medium	High	High	High	High	Not Found	High	0	641.404	7
OS=Homo sapiens	Q08431	Lactadherin	MFGE8	PE=1	SV=2	45.2196	12	30	12	1	387	43.095	8.15	High	High	Not Found	High	Not Found	Not Found	High	High	High	High	High	0	638.431	12
OS=Homo sapiens	P10124	Serglycin	SRGN	PE=1	SV=3	17.0886	2	19	2	1	158	17.641	4.96	High	High	Medium	High	High	Not Found	High	High	High	High	High	0	629.986	2
OS=Homo sapiens	Q9NY65	Tubulin alpha-8 chain	TUBA8	PE=1	SV=1	25.3898	9	22	2	1	449	50.062	5.06	High	High	High	High	Not Found	Not Found	Not Found	High	High	Not Found	High	0	627.535	9
OS=Homo sapiens	P55287	Cadherin-11	CDH11	PE=2	SV=2	12.9397	8	24	8	1	796	87.911	4.91	High	High	Not Found	High	High	High	High	High	High	High	High	0	624.16	8
OS=Homo sapiens	Q96HC4	PDZ and LIM domain protein 5	PDLIM5	PE=1	SV=5	17.1141	8	22	8	1	596	63.904	8.21	High	High	Not Found	High	High	High	High	High	High	High	High	0	623.935	8
OS=Homo sapiens	Q10588	ADP-ribosyl cyclase/cyclic ADP-ribose hydrolase 2	BST1	PE=1	SV=2	38.3648	8	27	8	1	318	35.701	7.8	High	High	High	High	High	Not Found	Not Found	Not Found	High	Not Found	High	0	613.002	8
OS=Homo sapiens	P46940	Ras GTPase-activating-like protein IQGAP1	IQGAP1	PE=1	SV=1	12.1304	13	23	13	1	1657	189.134	6.48	High	High	Not Found	High	Not Found	Not Found	High	High	Medium	Not Found	High	0	609.625	13
OS=Homo sapiens	P18065	Insulin-like growth factor-binding protein 2	IGFBP2	PE=1	SV=2	35.3846	8	18	8	1	325	34.791	7.5	Not Found	High	Not Found	High	High	High	High	High	High	High	High	0	609.268	8
OS=Homo sapiens	Q16658	Fascin	FSCN1	PE=1	SV=3	25.9635	10	26	10	1	493	54.496	7.24	High	Not Found	Not Found	High	High	High	High	High	Medium	Medium	High	0	604.788	10
OS=Homo sapiens	Q8NC51	Plasminogen activator inhibitor 1 RNA-binding protein	SERBP1	PE=1	SV=2	11.5196	4	17	4	1	408	44.938	8.65	High	High	Medium	High	High	High	High	High	Not Found	High	High	0	600.204	4
OS=Homo sapiens	Q15904	V-type proton ATPase subunit S1	ATP6AP1	PE=1	SV=2	15.7447	4	12	4	1	470	51.993	6.14	High	High	Not Found	High	Not Found	Not Found	High	High	High	Not Found	High	0	596.1	4
OS=Homo sapiens	P13489	Ribonuclease inhibitor	RNH1	PE=1	SV=2	27.9826	10	23	10	1	461	49.941	4.82	High	Not Found	Not Found	High	High	High	High	High	Not Found	High	High	0	595.736	10
OS=Homo sapiens	P05155	Plasma protease C1 inhibitor	SERPING1	PE=1	SV=2	21	9	26	9	1	500	55.119	6.55	High	High	Not Found	Medium	Not Found	Not Found	High	High	Medium	Not Found	High	0	589.41	9
OS=Homo sapiens	O00584	Ribonuclease T2	RNASET2	PE=1	SV=2	22.6562	4	20	4	1	256	29.462	7.08	High	High	Not Found	Medium	High	High	High	High	High	Medium	High	0	587.319	4
OS=Homo sapiens	Q9Y240	C-type lectin domain family 11 member A	CLEC11A	PE=1	SV=1	32.5077	9	24	9	1	323	35.673	5.16	High	High	High	Medium	High	High	High	High	High	High	High	0	581.448	9
OS=Homo sapiens	Q8IUX7	Adipocyte enhancer-binding protein 1	AEBP1	PE=1	SV=1	12.5216	12	21	12	1	1158	130.847	5.11	High	High	Not Found	Not Found	Not Found	Not Found	High	High	Not Found	High	High	0	580.631	12
OS=Homo sapiens	P13693	Translationally-controlled tumor protein	TPT1	PE=1	SV=1	27.3256	4	18	4	1	172	19.583	4.93	High	Not Found	Not Found	High	High	High	High	High	High	High	High	0	577.794	4
OS=Homo sapiens	Q10471	Polypeptide N-acetylgalactosaminyltransferase 2	GALNT2	PE=1	SV=1	39.2294	13	27	13	1	571	64.691	8.35	High	High	Not Found	High	Medium	Not Found	High	High	Medium	Not Found	High	0	565.86	13
OS=Homo sapiens	Q14847	LIM and SH3 domain protein 1	LASP1	PE=1	SV=2	42.5287	12	33	12	1	261	29.698	7.05	Medium	High	High	Medium	High	Medium	High	High	High	High	High	0	565.186	12
OS=Homo sapiens	P49767	Vascular endothelial growth factor C	VEGFC	PE=1	SV=1	24.5823	9	19	9	1	419	46.852	7.52	High	High	Not Found	High	High	High	High	High	High	High	High	0	561.585	9
OS=Homo sapiens	P35754	Glutaredoxin-1	GLRX	PE=1	SV=2	66.0377	5	19	5	1	106	11.768	8.09	High	High	Not Found	High	High	High	High	High	Not Found	Not Found	High	0	560.416	5
OS=Homo sapiens	P53396	ATP-citrate synthase	ACLY	PE=1	SV=3	15.9855	14	23	14	1	1101	120.762	7.33	High	High	Not Found	Not Found	Not Found	Not Found	High	High	High	Medium	High	0	553.732	14
OS=Homo sapiens	P41222	Prostaglandin-H2 D-isomerase	PTGDS	PE=1	SV=1	17.3684	2	15	2	1	190	21.015	7.8	Not Found	High	High	High	High	High	High	High	High	High	High	0	542.361	2
OS=Homo sapiens	P16949	Stathmin	STMN1	PE=1	SV=3	44.9664	7	22	7	1	149	17.292	5.97	High	High	Not Found	High	High	High	High	Medium	High	High	High	0	540.794	7
OS=Homo sapiens	P01344	Insulin-like growth factor II	IGF2	PE=1	SV=1	13.8889	2	20	2	1	180	20.127	9.32	High	High	High	Medium	High	High	High	Medium	High	High	High	0	540.42	2
OS=Homo sapiens	Q92820	Gamma-glutamyl hydrolase	GGH	PE=1	SV=2	30.5031	9	21	9	1	318	35.941	7.11	High	High	High	High	High	High	Not Found	Not Found	Medium	Not Found	High	0	537.843	9
OS=Homo sapiens	Q16706	Alpha-mannosidase 2	MAN2A1	PE=1	SV=2	8.74126	8	15	8	1	1144	131.057	7.58	High	High	Not Found	High	Not Found	Not Found	Not Found	High	Medium	Not Found	High	0	537.47	8
OS=Homo sapiens	Q8N6G6	ADAMTS-like protein 1	ADAMTSL1	PE=1	SV=4	6.92395	9	24	9	1	1762	193.284	7.8	High	High	Not Found	Medium	High	Not Found	High	High	High	Not Found	High	0	537.187	9
OS=Homo sapiens	P05452	Tetranectin	CLEC3B	PE=1	SV=3	41.5842	6	21	2	1	202	22.522	5.67	High	High	Not Found	Not Found	Not Found	Not Found	High	High	High	Not Found	High	0	535.917	6
OS=Homo sapiens	P09603	Macrophage colony-stimulating factor 1	CSF1	PE=1	SV=2	11.1913	5	16	5	1	554	60.142	5.29	High	High	Not Found	High	Medium	Not Found	High	Medium	High	Not Found	High	0	532.986	5
OS=Homo sapiens	Q07092	Collagen alpha-1(XVI) chain	COL16A1	PE=1	SV=2	5.92269	7	24	7	1	1604	157.653	7.84	High	High	Not Found	High	High	Not Found	High	High	High	High	High	0	527.554	7
OS=Homo sapiens	Q9H173	Nucleotide exchange factor SIL1	SIL1	PE=1	SV=1	23.2104	8	16	8	1	461	52.052	5.36	High	High	Not Found	High	Not Found	Not Found	Not Found	High	Medium	Not Found	High	0	523.237	8
OS=Homo sapiens	P22314	Ubiquitin-like modifier-activating enzyme 1	UBA1	PE=1	SV=3	15.879	10	16	10	1	1058	117.774	5.76	High	High	Not Found	High	Not Found	Not Found	High	High	Not Found	Not Found	High	0	511.166	10
OS=Homo sapiens	Q9UBR2	Cathepsin Z	CTSZ	PE=1	SV=1	26.7327	7	22	7	1	303	33.846	7.11	High	High	Medium	High	High	High	High	High	High	High	High	0	510.583	7
OS=Homo sapiens	O95302	Peptidyl-prolyl cis-trans isomerase FKBP9	FKBP9	PE=1	SV=2	16.1404	9	26	8	1	570	63.044	5.08	High	High	Not Found	Medium	High	High	High	High	High	High	High	0	508.634	9
OS=Homo sapiens	P12955	Xaa-Pro dipeptidase	PEPD	PE=1	SV=3	15.8215	8	24	8	1	493	54.513	6	High	Not Found	High	High	High	High	High	High	High	High	High	0	505.107	8
OS=Homo sapiens	Q14247	Src substrate cortactin	CTTN	PE=1	SV=2	17.2727	9	22	9	1	550	61.549	5.4	High	Medium	Not Found	Not Found	High	High	High	High	High	High	High	0	504.526	9
OS=Homo sapiens	O75882	Attractin	ATRN	PE=1	SV=2	10.3569	12	21	12	1	1429	158.432	7.31	High	High	High	High	Not Found	Not Found	Not Found	Not Found	Not Found	High	High	0	503.323	12
OS=Homo sapiens	O60565	Gremlin-1	GREM1	PE=1	SV=1	33.6957	4	21	4	1	184	20.683	9.39	Not Found	Medium	Not Found	Not Found	High	High	High	High	High	High	High	0	500.736	4
OS=Homo sapiens	P27658	Collagen alpha-1(VIII) chain	COL8A1	PE=1	SV=2	18.1452	10	38	10	1	744	73.317	9.61	High	High	High	Medium	High	High	High	High	High	High	High	0	497.406	10
OS=Homo sapiens	O00462	Beta-mannosidase	MANBA	PE=2	SV=3	9.89761	8	18	7	1	879	100.831	5.52	High	High	Not Found	High	Not Found	High	High	High	Medium	Not Found	High	0	496.797	8
OS=Homo sapiens	Q92954	Proteoglycan 4	PRG4	PE=1	SV=2	6.98006	7	14	7	1	1404	150.984	9.5	Not Found	High	Not Found	Not Found	Not Found	Not Found	High	High	Not Found	High	High	0	492.67	7
OS=Homo sapiens	P10809	60 kDa heat shock protein, mitochondrial	HSPD1	PE=1	SV=2	23.3857	10	17	10	1	573	61.016	5.87	High	High	Not Found	High	Not Found	Not Found	Not Found	Medium	Not Found	High	High	0	489.781	10
OS=Homo sapiens	P07339	Cathepsin D	CTSD	PE=1	SV=1	38.3495	11	16	11	1	412	44.524	6.54	High	High	Not Found	Not Found	High	Not Found	Not Found	High	Not Found	Not Found	High	0	488.366	11
OS=Homo sapiens	O43493	Trans-Golgi network integral membrane protein 2	TGOLN2	PE=1	SV=2	14.5833	6	19	6	1	480	51.082	5.73	Not Found	Medium	Not Found	Not Found	High	High	High	High	Medium	High	High	0	484.973	6
OS=Homo sapiens	P08254	Stromelysin-1	MMP3	PE=1	SV=2	24.109	12	25	12	1	477	53.943	6.16	Not Found	Not Found	Not Found	Not Found	Medium	High	Medium	High	Medium	Medium	High	0	484.263	12
OS=Homo sapiens	P80303	Nucleobindin-2	NUCB2	PE=1	SV=2	24.0476	9	19	9	1	420	50.164	5.12	High	High	Not Found	High	Not Found	Medium	High	High	Not Found	Not Found	High	0	481.89	9
OS=Homo sapiens	P05067	Amyloid beta A4 protein	APP	PE=1	SV=3	9.35065	6	14	6	1	770	86.888	4.82	High	High	High	High	High	Medium	Medium	High	High	Not Found	High	0	479.463	6
OS=Homo sapiens	Q15084	Protein disulfide-isomerase A6	PDIA6	PE=1	SV=1	18.8636	5	14	5	1	440	48.091	5.08	High	High	Not Found	High	Not Found	High	High	High	High	High	High	0	475.94	5
OS=Homo sapiens	P21291	Cysteine and glycine-rich protein 1	CSRP1	PE=1	SV=3	41.9689	5	14	5	1	193	20.554	8.57	High	Not Found	Not Found	Not Found	High	High	High	High	High	High	High	0	475.297	5
OS=Homo sapiens	Q16769	Glutaminyl-peptide cyclotransferase	QPCT	PE=1	SV=1	27.4238	5	16	5	1	361	40.851	6.61	High	High	Not Found	High	High	Medium	High	High	Medium	Not Found	High	0	474.052	5
OS=Homo sapiens	P35556	Fibrillin-2	FBN2	PE=1	SV=3	4.12088	9	27	5	1	2912	314.558	4.86	High	Not Found	Not Found	High	Not Found	Medium	Not Found	High	Not Found	Medium	High	0	469.868	9
OS=Homo sapiens	P11279	Lysosome-associated membrane glycoprotein 1	LAMP1	PE=1	SV=3	5.9952	2	9	2	1	417	44.854	8.75	High	High	High	Not Found	High	High	High	High	Medium	High	High	0	460.553	2
OS=Homo sapiens	P27797	Calreticulin	CALR	PE=1	SV=1	19.9041	6	18	6	1	417	48.112	4.44	High	High	High	High	Not Found	Not Found	Not Found	High	Not Found	Not Found	High	0	455.183	6
OS=Homo sapiens	Q96RW7	Hemicentin-1	HMCN1	PE=1	SV=2	3.49601	14	17	14	1	5635	613.001	6.49	High	Medium	Not Found	Not Found	Not Found	Not Found	Not Found	High	Medium	High	High	0	455.056	14
OS=Homo sapiens	P10619	Lysosomal protective protein	CTSA	PE=1	SV=2	5.41667	2	11	2	1	480	54.431	6.61	Not Found	High	Not Found	Medium	High	High	High	High	High	High	High	0	452.696	2
OS=Homo sapiens	Q02952	A-kinase anchor protein 12	AKAP12	PE=1	SV=4	7.18294	8	16	8	1	1782	191.367	4.41	Not Found	High	Not Found	Not Found	Not Found	Not Found	High	High	High	High	High	0	450.493	8
OS=Homo sapiens	O00300	Tumor necrosis factor receptor superfamily member 11B	TNFRSF11B	PE=1	SV=3	24.6883	8	17	8	1	401	45.996	8.29	Not Found	Not Found	Not Found	Not Found	Not Found	High	High	High	Medium	High	High	0	446.341	8
OS=Homo sapiens	Q9BZM5	NKG2D ligand 2	ULBP2	PE=1	SV=1	20.3252	5	17	5	1	246	27.35	7.3	High	High	Not Found	High	High	Not Found	High	High	High	Medium	High	0	445.366	5
OS=Homo sapiens	Q03405	Urokinase plasminogen activator surface receptor	PLAUR	PE=1	SV=1	17.6119	4	12	4	1	335	36.953	6.65	High	Medium	Not Found	High	High	High	Medium	High	Not Found	Not Found	High	0	444.684	4
OS=Homo sapiens	Q15121	Astrocytic phosphoprotein PEA-15	PEA15	PE=1	SV=2	30.7692	3	12	3	1	130	15.031	5.02	High	Medium	Not Found	Medium	High	High	High	High	High	High	High	0	439.442	3
OS=Homo sapiens	P00751	Complement factor B	CFB	PE=1	SV=2	19.7644	13	21	13	1	764	85.479	7.06	Not Found	High	Not Found	Not Found	Not Found	Not Found	High	High	High	High	High	0	432.442	13
OS=Homo sapiens	P98095	Fibulin-2	FBLN2	PE=1	SV=2	12.7534	11	16	11	1	1184	126.489	4.82	High	Not Found	Not Found	High	High	Not Found	High	High	High	High	High	0	428.433	11
OS=Homo sapiens	P61158	Actin-related protein 3	ACTR3	PE=1	SV=3	33.0144	8	17	8	1	418	47.341	5.88	High	High	Not Found	High	Not Found	Not Found	Not Found	High	Medium	Not Found	High	0	424.158	8
OS=Homo sapiens	Q05707	Collagen alpha-1(XIV) chain	COL14A1	PE=1	SV=3	9.4098	11	17	11	1	1796	193.394	5.3	Medium	Medium	Not Found	Not Found	Not Found	Not Found	Not Found	High	High	Medium	High	0	421.511	11
OS=Homo sapiens	P54727	UV excision repair protein RAD23 homolog B	RAD23B	PE=1	SV=1	24.9389	9	23	9	1	409	43.145	4.84	High	High	Not Found	High	High	High	High	High	High	High	High	0	418.563	9
OS=Homo sapiens	P61088	Ubiquitin-conjugating enzyme E2 N	UBE2N	PE=1	SV=1	42.1053	5	18	5	1	152	17.127	6.57	High	Not Found	Not Found	Not Found	High	High	High	High	High	High	High	0	416.599	5
OS=Homo sapiens	Q99969	Retinoic acid receptor responder protein 2	RARRES2	PE=1	SV=1	55.8282	6	19	6	1	163	18.606	9.09	Not Found	High	Not Found	Not Found	Not Found	Medium	High	High	High	High	High	0	414.86	6
OS=Homo sapiens	P01019	Angiotensinogen	AGT	PE=1	SV=1	7.01031	2	6	2	1	485	53.121	6.32	High	High	High	High	Not Found	Not Found	Not Found	Not Found	High	Not Found	High	0	411.794	2
OS=Homo sapiens	Q9P2E7	Protocadherin-10	PCDH10	PE=2	SV=2	13.8462	11	13	11	1	1040	112.866	4.87	High	Not Found	Not Found	High	High	Not Found	Not Found	Not Found	Not Found	Not Found	High	0	410.903	11
OS=Homo sapiens	P55786	Puromycin-sensitive aminopeptidase	NPEPPS	PE=1	SV=2	17.4102	8	13	8	1	919	103.211	5.72	High	High	Not Found	Medium	Not Found	Not Found	Not Found	High	High	Medium	High	0	410.693	8
OS=Homo sapiens	P58546	Myotrophin	MTPN	PE=1	SV=2	32.2034	2	12	2	1	118	12.887	5.52	High	High	Not Found	High	High	High	High	High	High	High	High	0	409.824	2
OS=Homo sapiens	P15289	Arylsulfatase A	ARSA	PE=1	SV=3	8.08679	2	8	2	1	507	53.554	6.07	Not Found	High	Not Found	High	Not Found	Not Found	High	High	High	High	High	0	408.365	2
OS=Homo sapiens	O95084	Serine protease 23	PRSS23	PE=1	SV=1	18.799	5	12	5	1	383	42.974	9.42	High	High	Not Found	Not Found	Not Found	Not Found	High	High	Medium	Not Found	High	0	407.411	5
OS=Homo sapiens	Q9ULV4	Coronin-1C	CORO1C	PE=1	SV=1	21.097	7	15	7	1	474	53.215	7.08	High	High	Not Found	High	Medium	Medium	Not Found	High	Not Found	Not Found	High	0	397.799	7
OS=Homo sapiens	P30153	Serine/threonine-protein phosphatase 2A 65 kDa regulatory subunit A alpha isoform	PPP2R1A	PE=1	SV=4	10.8659	4	7	4	1	589	65.267	5.11	High	Not Found	Not Found	High	Not Found	Not Found	Not Found	High	Not Found	Not Found	High	0	396.424	4
OS=Homo sapiens	P30048	Thioredoxin-dependent peroxide reductase, mitochondrial	PRDX3	PE=1	SV=3	19.9219	5	19	5	1	256	27.675	7.78	High	High	Not Found	High	High	Not Found	High	High	High	High	High	0	390.22	5
OS=Homo sapiens	Q9BRA2	Thioredoxin domain-containing protein 17	TXNDC17	PE=1	SV=1	38.2114	4	14	4	1	123	13.932	5.52	High	Not Found	Not Found	Not Found	High	High	High	High	High	High	High	0	388.295	4
OS=Homo sapiens	Q04760	Lactoylglutathione lyase	GLO1	PE=1	SV=4	31.5217	7	21	7	1	184	20.764	5.31	High	Medium	Medium	High	High	High	High	High	High	High	High	0	384.975	7
OS=Homo sapiens	P62857	40S ribosomal protein S28	RPS28	PE=1	SV=1	46.3768	3	11	3	1	69	7.836	10.7	High	Not Found	Not Found	Not Found	High	High	High	High	High	High	High	0	381.587	3
OS=Homo sapiens	P17174	Aspartate aminotransferase, cytoplasmic	GOT1	PE=1	SV=3	18.6441	5	12	5	1	413	46.219	7.01	High	High	High	High	Not Found	Not Found	Not Found	Not Found	Not Found	Not Found	High	0	372.627	5
OS=Homo sapiens	Q8IX30	Signal peptide, CUB and EGF-like domain-containing protein 3	SCUBE3	PE=1	SV=1	16.717	11	18	11	1	993	109.21	7.56	High	High	Not Found	Not Found	Not Found	Not Found	High	High	High	Medium	High	0	370.876	11
OS=Homo sapiens	P24534	Elongation factor 1-beta	EEF1B2	PE=1	SV=3	6.66667	1	7	1	1	225	24.748	4.67	High	Not Found	Not Found	High	Not Found	High	High	High	Medium	Medium	High	0	369.588	1
OS=Homo sapiens	P63241	Eukaryotic translation initiation factor 5A-1	EIF5A	PE=1	SV=2	28.5714	4	11	4	1	154	16.821	5.24	High	High	Not Found	High	Not Found	Medium	High	High	High	Medium	High	0	367.082	4
OS=Homo sapiens	P52565	Rho GDP-dissociation inhibitor 1	ARHGDIA	PE=1	SV=3	38.2353	5	14	5	1	204	23.193	5.11	Not Found	High	Medium	High	High	Medium	High	High	High	High	High	0	364.89	5
OS=Homo sapiens	Q9UHI8	A disintegrin and metalloproteinase with thrombospondin motifs 1	ADAMTS1	PE=1	SV=4	8.68666	4	12	4	1	967	105.29	6.83	High	High	Not Found	High	Not Found	Not Found	Not Found	High	Not Found	Not Found	High	0	364.077	4
OS=Homo sapiens	P05231	Interleukin-6	IL6	PE=1	SV=1	26.4151	5	15	5	1	212	23.703	6.57	High	High	Not Found	High	High	Not Found	Not Found	High	High	Medium	High	0	363.906	5
OS=Homo sapiens	Q8WWI1	LIM domain only protein 7	LMO7	PE=1	SV=3	5.40701	9	19	9	1	1683	192.576	8.09	High	Medium	Not Found	High	High	High	High	High	High	High	High	0	356.98	9
OS=Homo sapiens	Q9BTY2	Plasma alpha-L-fucosidase	FUCA2	PE=1	SV=2	24.197	11	16	11	1	467	54.032	6.25	High	High	Not Found	High	High	High	Not Found	Not Found	High	Not Found	High	0	354.902	11
OS=Homo sapiens	Q9NR12	PDZ and LIM domain protein 7	PDLIM7	PE=1	SV=1	16.1926	5	13	5	1	457	49.813	8.41	High	Not Found	Not Found	High	High	High	High	High	Not Found	High	High	0	354.259	5
OS=Homo sapiens	P14314	Glucosidase 2 subunit beta	PRKCSH	PE=1	SV=2	14.9621	6	13	6	1	528	59.388	4.41	High	High	Not Found	High	Not Found	Not Found	Medium	High	Not Found	Not Found	High	0	350.665	6
OS=Homo sapiens	Q15404	Ras suppressor protein 1	RSU1	PE=1	SV=3	32.13	6	17	6	1	277	31.521	8.65	High	Medium	Not Found	High	High	Not Found	High	High	High	High	High	0	348.851	6
OS=Homo sapiens	O75083	WD repeat-containing protein 1	WDR1	PE=1	SV=4	18.1518	8	17	8	1	606	66.152	6.65	High	Not Found	Not Found	Medium	Not Found	High	High	High	High	High	High	0	347.71	8
OS=Homo sapiens	Q96FQ6	Protein S100-A16	S100A16	PE=1	SV=1	53.3981	5	15	5	1	103	11.794	6.79	High	Not Found	Not Found	Not Found	Not Found	High	High	High	High	High	High	0	347.324	5
OS=Homo sapiens	Q9HC38	Glyoxalase domain-containing protein 4	GLOD4	PE=1	SV=1	23.6422	6	17	6	1	313	34.771	5.6	High	High	Not Found	Medium	High	Medium	High	High	High	Not Found	High	0	345.664	6
OS=Homo sapiens	Q9UNW1	Multiple inositol polyphosphate phosphatase 1	MINPP1	PE=1	SV=1	20.5339	5	14	5	1	487	55.016	7.81	High	High	Not Found	High	Not Found	Not Found	High	High	High	Not Found	High	0	343.01	5
OS=Homo sapiens	P41250	Glycine--tRNA ligase	GARS	PE=1	SV=3	17.5913	9	13	9	1	739	83.113	7.03	High	Medium	Not Found	Not Found	Not Found	Not Found	High	High	Medium	High	High	0	342.991	9
OS=Homo sapiens	Q9Y5Z4	Heme-binding protein 2	HEBP2	PE=1	SV=1	14.1463	3	10	3	1	205	22.861	4.63	High	High	Medium	High	High	High	High	High	Not Found	Not Found	High	0	342.89	3
OS=Homo sapiens	P0C0L4	Complement C4-A	C4A	PE=1	SV=2	9.51835	10	10	8	1	1744	192.664	7.08	Not Found	High	Not Found	Not Found	Not Found	Not Found	Not Found	High	High	Not Found	High	0	342.311	10
OS=Homo sapiens	P01130	Low-density lipoprotein receptor	LDLR	PE=1	SV=1	9.65116	7	17	7	1	860	95.314	5.05	High	High	Not Found	High	Medium	High	Medium	High	High	High	High	0	338.651	7
OS=Homo sapiens	O75635	Serpin B7	SERPINB7	PE=1	SV=1	12.6316	4	10	4	1	380	42.877	6.8	High	High	High	High	Not Found	Not Found	Not Found	Not Found	Not Found	Not Found	High	0	333.796	4
OS=Homo sapiens	O43505	Beta-1,4-glucuronyltransferase 1	B4GAT1	PE=1	SV=1	22.6506	6	12	6	1	415	47.089	7.2	Not Found	High	Not Found	Medium	Not Found	Medium	High	High	Medium	Medium	High	0	333.317	6
OS=Homo sapiens	P68036	Ubiquitin-conjugating enzyme E2 L3	UBE2L3	PE=1	SV=1	57.7922	6	12	6	1	154	17.85	8.51	High	Not Found	High	High	Not Found	Not Found	High	High	Not Found	High	High	0	333.12	6
OS=Homo sapiens	P04156	Major prion protein	PRNP	PE=1	SV=1	9.09091	2	9	2	1	253	27.643	9	High	High	Not Found	High	High	High	Not Found	Not Found	Not Found	High	High	0	329.144	2
OS=Homo sapiens	Q14697	Neutral alpha-glucosidase AB	GANAB	PE=1	SV=3	13.3475	8	13	8	1	944	106.807	6.14	High	High	Not Found	High	Not Found	Not Found	Medium	High	Not Found	Not Found	High	0	328.593	8
OS=Homo sapiens	P38159	RNA-binding motif protein, X chromosome	RBMX	PE=1	SV=3	20.7161	8	16	8	1	391	42.306	10.05	High	High	Not Found	High	Not Found	Medium	High	High	High	High	High	0	326.591	8
OS=Homo sapiens	P06576	ATP synthase subunit beta, mitochondrial	ATP5B	PE=1	SV=3	23.4405	8	12	8	1	529	56.525	5.4	High	Medium	Not Found	Not Found	High	Not Found	High	High	Not Found	Not Found	High	0	319.696	8
OS=Homo sapiens	Q13751	Laminin subunit beta-3	LAMB3	PE=1	SV=1	8.70307	8	8	8	1	1172	129.489	7.21	High	Not Found	Not Found	Not Found	Not Found	Not Found	Not Found	Not Found	Not Found	Not Found	High	0	319.485	8
OS=Homo sapiens	P69905	Hemoglobin subunit alpha	HBA1	PE=1	SV=2	33.0986	4	21	1	1	142	15.248	8.68	High	High	High	Not Found	Medium	High	Medium	Not Found	Not Found	Not Found	High	0	315.505	4
OS=Homo sapiens	O60814	Histone H2B type 1-K	HIST1H2BK	PE=1	SV=3	27.7778	3	9	3	1	126	13.882	10.32	High	High	High	High	Medium	Medium	Not Found	Medium	Not Found	Not Found	High	0	313.808	3
OS=Homo sapiens	P55854	Small ubiquitin-related modifier 3	SUMO3	PE=1	SV=2	11.6505	1	7	1	1	103	11.63	5.49	Not Found	High	Not Found	Not Found	High	High	High	High	High	Medium	High	0	313.576	1
OS=Homo sapiens	P05120	Plasminogen activator inhibitor 2	SERPINB2	PE=1	SV=2	25.7831	8	11	8	1	415	46.566	5.63	High	Not Found	Not Found	High	High	Not Found	Not Found	Not Found	Not Found	Not Found	High	0	304.799	8
OS=Homo sapiens	P78539	Sushi repeat-containing protein SRPX	SRPX	PE=1	SV=1	18.75	7	10	7	1	464	51.538	8.66	High	High	Not Found	High	Not Found	Not Found	Not Found	High	Not Found	Not Found	High	0	302.897	7
OS=Homo sapiens	P42224	Signal transducer and activator of transcription 1-alpha/beta	STAT1	PE=1	SV=2	12.1333	7	11	7	1	750	87.28	6.05	High	Not Found	Not Found	Not Found	Not Found	Not Found	High	High	Medium	Not Found	High	0	299.295	7
OS=Homo sapiens	P08758	Annexin A5	ANXA5	PE=1	SV=2	22.5	6	7	6	1	320	35.914	5.05	High	High	Medium	Not Found	Not Found	Not Found	Not Found	Not Found	Not Found	Not Found	High	0	295.775	6
OS=Homo sapiens	P01024	Complement C3	C3	PE=1	SV=2	3.54781	5	10	2	1	1663	187.03	6.4	Not Found	Not Found	Not Found	Not Found	Not Found	Not Found	Not Found	High	Not Found	Not Found	High	0	293.101	5
OS=Homo sapiens	P20810	Calpastatin	CAST	PE=1	SV=4	14.1243	8	10	8	1	708	76.526	5.07	High	High	Not Found	High	High	High	Not Found	High	Medium	Not Found	High	0	290.41	8
OS=Homo sapiens	Q14393	Growth arrest-specific protein 6	GAS6	PE=1	SV=2	13.0374	7	13	7	1	721	79.625	6.21	High	High	Not Found	High	Not Found	High	Not Found	High	Not Found	Not Found	High	0	282.979	7
OS=Homo sapiens	P98179	RNA-binding protein 3	RBM3	PE=1	SV=1	38.2166	3	9	3	1	157	17.16	8.91	High	High	Not Found	High	Not Found	Not Found	High	High	Not Found	Not Found	High	0	282.899	3
OS=Homo sapiens	Q14974	Importin subunit beta-1	KPNB1	PE=1	SV=2	6.39269	4	6	4	1	876	97.108	4.78	High	High	Not Found	Not Found	Not Found	Not Found	Not Found	High	Not Found	Not Found	High	0	280.926	4
OS=Homo sapiens	P34096	Ribonuclease 4	RNASE4	PE=1	SV=3	28.5714	3	8	3	1	147	16.829	9.03	High	High	Not Found	Not Found	High	High	High	Not Found	Not Found	High	High	0	278.335	3
OS=Homo sapiens	O75347	Tubulin-specific chaperone A	TBCA	PE=1	SV=3	38.8889	4	10	4	1	108	12.847	5.29	Not Found	Not Found	Not Found	Medium	High	High	Not Found	High	High	High	High	0	277.7	4
OS=Homo sapiens	P08865	40S ribosomal protein SA	RPSA	PE=1	SV=4	25.7627	5	7	5	1	295	32.833	4.87	Not Found	Not Found	Not Found	Not Found	Not Found	Not Found	Medium	High	Not Found	Medium	High	0	275.323	5
OS=Homo sapiens	P19367	Hexokinase-1	HK1	PE=1	SV=3	6.43402	4	6	4	1	917	102.42	6.8	High	Not Found	Not Found	High	Not Found	Not Found	Not Found	High	Not Found	Not Found	High	0	271.313	4
OS=Homo sapiens	P09622	Dihydrolipoyl dehydrogenase, mitochondrial	DLD	PE=1	SV=2	2.75049	1	4	1	1	509	54.143	7.85	High	High	Not Found	High	Not Found	Not Found	Not Found	High	Not Found	Not Found	High	0	269.921	1
OS=Homo sapiens	Q13753	Laminin subunit gamma-2	LAMC2	PE=1	SV=2	8.46605	8	8	8	1	1193	130.892	6.19	High	Not Found	Not Found	Not Found	Not Found	Not Found	Not Found	Not Found	Not Found	High	High	0	267.154	8
OS=Homo sapiens	Q8NHP8	Putative phospholipase B-like 2	PLBD2	PE=1	SV=2	13.9219	7	11	7	1	589	65.43	6.8	High	High	Not Found	High	Not Found	Not Found	Medium	High	Not Found	Medium	High	0	266.981	7
OS=Homo sapiens	P13987	CD59 glycoprotein	CD59	PE=1	SV=1	27.3438	5	15	5	1	128	14.168	6.48	High	High	Medium	Not Found	High	High	High	Not Found	High	High	High	0	266.253	5
OS=Homo sapiens	Q00888	Pregnancy-specific beta-1-glycoprotein 4	PSG4	PE=2	SV=3	23.389	9	12	6	1	419	47.083	9.26	Not Found	Not Found	Not Found	Not Found	Not Found	Medium	Not Found	High	Not Found	Not Found	High	0	264.616	9
OS=Homo sapiens	O94907	Dickkopf-related protein 1	DKK1	PE=1	SV=1	20.6767	5	12	5	1	266	28.653	8.4	High	Not Found	Not Found	High	Medium	High	Not Found	High	Medium	High	High	0	263.203	5
OS=Homo sapiens	Q9NS15	Latent-transforming growth factor beta-binding protein 3	LTBP3	PE=1	SV=4	3.30008	4	10	3	1	1303	139.267	6.07	High	Not Found	Not Found	Not Found	Not Found	Not Found	Not Found	Not Found	Not Found	Not Found	High	0.00165837	261.43	4
OS=Homo sapiens	Q6UXH9	Inactive serine protease PAMR1	PAMR1	PE=1	SV=1	14.1667	8	13	8	1	720	80.146	7.46	High	Medium	Not Found	High	High	Not Found	Medium	High	Not Found	High	High	0.00165837	260.366	8
OS=Homo sapiens	P46926	Glucosamine-6-phosphate isomerase 1	GNPDA1	PE=1	SV=1	23.5294	6	13	4	1	289	32.648	6.92	Medium	Not Found	Not Found	Medium	High	High	Not Found	High	Not Found	Not Found	High	0.00165837	260.301	6
OS=Homo sapiens	P05204	Non-histone chromosomal protein HMG-17	HMGN2	PE=1	SV=3	34.4444	3	8	3	1	90	9.387	9.99	Not Found	Not Found	Not Found	Not Found	Not Found	High	Medium	Not Found	Not Found	High	High	0.00165837	257.14	3
OS=Homo sapiens	Q86UP2	Kinectin	KTN1	PE=1	SV=1	4.49521	5	7	5	1	1357	156.179	5.64	High	Not Found	Not Found	High	Not Found	Not Found	Not Found	High	Not Found	High	High	0.00165837	254.311	5
OS=Homo sapiens	Q9H4D0	Calsyntenin-2	CLSTN2	PE=1	SV=2	7.8534	6	7	6	1	955	106.938	5.39	Not Found	High	Not Found	Not Found	Not Found	Not Found	Not Found	High	Not Found	Not Found	High	0.00165837	250.879	6
OS=Homo sapiens	P51911	Calponin-1	CNN1	PE=1	SV=2	36.3636	7	8	7	1	297	33.15	9.07	Not Found	Not Found	Not Found	Medium	Not Found	Not Found	Medium	High	Not Found	High	High	0.00165837	247.787	7
OS=Homo sapiens	Q9H4A4	Aminopeptidase B	RNPEP	PE=1	SV=2	9.69231	4	12	4	1	650	72.549	5.74	High	Not Found	Not Found	Not Found	Not Found	High	High	High	Medium	High	High	0.00165837	245.534	4
OS=Homo sapiens	Q86UD1	Out at first protein homolog	OAF	PE=2	SV=1	31.8681	6	11	6	1	273	30.669	6.84	High	Not Found	Not Found	High	Not Found	High	Not Found	High	High	Not Found	High	0.00165837	244.802	6
OS=Homo sapiens	P52823	Stanniocalcin-1	STC1	PE=1	SV=1	14.9798	3	6	3	1	247	27.604	7.99	Not Found	Not Found	Not Found	Not Found	Not Found	High	Not Found	High	High	High	High	0.00165837	243.651	3
OS=Homo sapiens	Q14192	Four and a half LIM domains protein 2	FHL2	PE=1	SV=3	16.4875	4	9	4	1	279	32.171	7.55	Not Found	Not Found	Not Found	Not Found	Not Found	Not Found	High	High	Not Found	High	High	0.00165837	242.4	4
OS=Homo sapiens	Q99674	Cell growth regulator with EF hand domain protein 1	CGREF1	PE=2	SV=2	12.2924	2	6	2	1	301	31.886	4.42	Not Found	High	Not Found	Not Found	Not Found	High	Not Found	High	High	High	High	0.00308166	241.95	2
OS=Homo sapiens	P55001	Microfibrillar-associated protein 2	MFAP2	PE=2	SV=1	12.0219	2	8	2	1	183	20.812	4.97	High	Not Found	Not Found	High	High	High	Not Found	High	Not Found	Not Found	High	0.00308166	238.803	2
OS=Homo sapiens	P22234	Multifunctional protein ADE2	PAICS	PE=1	SV=3	10.8235	3	6	3	1	425	47.049	7.23	High	High	Not Found	High	Not Found	Not Found	Not Found	High	Not Found	Not Found	High	0.00308166	237.06	3
OS=Homo sapiens	P14324	Farnesyl pyrophosphate synthase	FDPS	PE=1	SV=4	10.2625	5	9	5	1	419	48.245	6.15	Not Found	Not Found	Not Found	Not Found	High	Medium	Not Found	High	Not Found	High	High	0.00308166	235.826	5
OS=Homo sapiens	P58397	A disintegrin and metalloproteinase with thrombospondin motifs 12	ADAMTS12	PE=1	SV=2	6.08532	9	11	9	1	1594	177.56	7.87	Not Found	High	Not Found	Not Found	Not Found	Not Found	Not Found	High	Not Found	Not Found	High	0.00308166	233.084	9
OS=Homo sapiens	O00299	Chloride intracellular channel protein 1	CLIC1	PE=1	SV=4	28.6307	5	9	5	1	241	26.906	5.17	High	High	Not Found	Not Found	Medium	Not Found	Not Found	High	Not Found	Not Found	High	0.00308166	232.789	5
OS=Homo sapiens	Q96JB1	Dynein heavy chain 8, axonemal	DNAH8	PE=1	SV=2	0.155902	1	13	1	1	4490	514.335	6.32	Not Found	High	Not Found	Not Found	High	High	High	High	High	High	High	0.00308166	232.029	1
OS=Homo sapiens	Q13561	Dynactin subunit 2	DCTN2	PE=1	SV=4	17.207	6	8	6	1	401	44.204	5.21	Not Found	High	Not Found	Not Found	Not Found	Not Found	High	High	Not Found	Not Found	High	0.00308166	230.998	6
OS=Homo sapiens	P55145	Mesencephalic astrocyte-derived neurotrophic factor	MANF	PE=1	SV=3	31.8681	7	11	7	1	182	20.687	8.69	High	High	Not Found	High	High	Not Found	High	High	Not Found	Medium	High	0.00308166	230.197	7
OS=Homo sapiens	Q9NQC3	Reticulon-4	RTN4	PE=1	SV=2	1.0906	1	9	1	1	1192	129.851	4.5	Medium	High	Medium	Not Found	High	High	High	Not Found	High	High	High	0.00308166	229.412	1
OS=Homo sapiens	P13473	Lysosome-associated membrane glycoprotein 2	LAMP2	PE=1	SV=2	7.07317	3	10	3	1	410	44.932	5.63	High	High	Medium	High	Not Found	Not Found	Not Found	High	High	High	High	0.00308166	228.596	3
OS=Homo sapiens	Q99536	Synaptic vesicle membrane protein VAT-1 homolog	VAT1	PE=1	SV=2	26.4631	6	7	6	1	393	41.893	6.29	High	High	Not Found	Not Found	Not Found	Not Found	Medium	High	Not Found	Not Found	High	0.00308166	228.454	6
OS=Homo sapiens	P36222	Chitinase-3-like protein 1	CHI3L1	PE=1	SV=2	24.8042	7	13	7	1	383	42.598	8.46	Not Found	High	Medium	Medium	Not Found	Not Found	Not Found	High	Not Found	Not Found	High	0.00308166	228.184	7
OS=Homo sapiens	P35580	Myosin-10	MYH10	PE=1	SV=3	4.40283	9	10	3	1	1976	228.858	5.54	High	Not Found	Not Found	Not Found	Medium	Medium	Not Found	Not Found	Not Found	Not Found	High	0.00308166	227.156	9
OS=Homo sapiens	O14672	Disintegrin and metalloproteinase domain-containing protein 10	ADAM10	PE=1	SV=1	15.107	9	14	9	1	748	84.088	7.77	Medium	High	Not Found	Medium	Not Found	Not Found	High	High	High	Medium	High	0.00308166	227.109	9
OS=Homo sapiens	Q15417	Calponin-3	CNN3	PE=1	SV=1	21.8845	4	10	3	1	329	36.391	6.05	Medium	High	Not Found	Medium	Medium	Not Found	High	High	High	Not Found	High	0.00308166	226.993	4
OS=Homo sapiens	P48163	NADP-dependent malic enzyme	ME1	PE=1	SV=1	18.5315	9	12	9	1	572	64.109	6.13	Medium	Not Found	Not Found	Not Found	Not Found	Medium	High	High	Not Found	High	High	0.00308166	226.911	9
OS=Homo sapiens	Q96S86	Hyaluronan and proteoglycan link protein 3	HAPLN3	PE=2	SV=1	18.0556	5	11	3	1	360	40.868	6.52	Medium	High	Not Found	Not Found	Not Found	Not Found	Medium	Not Found	Medium	Not Found	High	0.00308166	226.088	5
OS=Homo sapiens	P62979	Ubiquitin-40S ribosomal protein S27a	RPS27A	PE=1	SV=2	21.7949	3	11	3	1	156	17.953	9.64	Not Found	Not Found	High	High	Medium	High	High	Not Found	Medium	High	High	0.00308166	225.69	3
OS=Homo sapiens	Q16643	Drebrin	DBN1	PE=1	SV=4	10.6317	6	13	6	1	649	71.385	4.45	High	Not Found	Not Found	Not Found	High	Medium	High	High	Medium	High	High	0.00308166	225.41	6
OS=Homo sapiens	P52209	6-phosphogluconate dehydrogenase, decarboxylating	PGD	PE=1	SV=3	12.0083	5	7	5	1	483	53.106	7.23	High	Not Found	Not Found	Not Found	Not Found	Not Found	Not Found	High	Not Found	High	High	0.00308166	225.404	5
OS=Homo sapiens	O95336	6-phosphogluconolactonase	PGLS	PE=1	SV=2	34.8837	6	9	6	1	258	27.53	6.05	High	Not Found	Medium	High	Medium	Not Found	High	High	Not Found	Not Found	High	0.00308166	224.851	6
OS=Homo sapiens	P33908	Mannosyl-oligosaccharide 1,2-alpha-mannosidase IA	MAN1A1	PE=1	SV=3	8.5758	4	8	4	1	653	72.922	6.47	High	High	Not Found	Not Found	Not Found	Not Found	Not Found	High	High	Not Found	High	0.00308166	224.825	4
OS=Homo sapiens	P41271	Neuroblastoma suppressor of tumorigenicity 1	NBL1	PE=1	SV=2	13.8122	3	10	3	1	181	19.395	5.29	High	High	Not Found	Medium	High	High	Medium	High	Medium	Not Found	High	0.00308166	221.8	3
OS=Homo sapiens	P04908	Histone H2A type 1-B/E	HIST1H2AB	PE=1	SV=2	20	2	11	2	1	130	14.127	11.05	High	High	High	High	Not Found	High	Not Found	High	High	Not Found	High	0.00308166	219.23	2
OS=Homo sapiens	P07711	Cathepsin L1	CTSL	PE=1	SV=2	20.4204	5	12	5	1	333	37.54	5.45	High	High	Not Found	High	High	High	Medium	Medium	Not Found	Not Found	High	0.0041958	217.892	5
OS=Homo sapiens	P15151	Poliovirus receptor	PVR	PE=1	SV=2	8.15348	3	12	3	1	417	45.274	6.52	High	High	Not Found	Medium	Not Found	High	High	High	High	Not Found	High	0.0041958	217.876	3
OS=Homo sapiens	O00115	Deoxyribonuclease-2-alpha	DNASE2	PE=1	SV=2	16.9444	6	11	6	1	360	39.556	8.05	High	High	High	High	High	Medium	Not Found	Not Found	Not Found	Medium	High	0.0041958	216.682	6
OS=Homo sapiens	P61604	10 kDa heat shock protein, mitochondrial	HSPE1	PE=1	SV=2	23.5294	2	7	2	1	102	10.925	8.92	Not Found	High	Not Found	Medium	Not Found	High	High	High	Not Found	High	High	0.0041958	216.573	2
OS=Homo sapiens	Q9Y696	Chloride intracellular channel protein 4	CLIC4	PE=1	SV=4	47.0356	8	11	8	1	253	28.754	5.59	Medium	Not Found	Not Found	Not Found	Not Found	Not Found	High	High	Not Found	High	High	0.0041958	216.438	8
OS=Homo sapiens	Q9UHB6	LIM domain and actin-binding protein 1	LIMA1	PE=1	SV=1	4.34783	3	6	3	1	759	85.173	6.84	High	Not Found	Not Found	Not Found	Not Found	High	High	Medium	Not Found	High	High	0.0041958	214.62	3
OS=Homo sapiens	O60888	Protein CutA	CUTA	PE=1	SV=2	32.9609	3	7	3	1	179	19.104	5.5	High	High	Not Found	High	Not Found	Not Found	Not Found	Medium	Not Found	Not Found	High	0.0041958	214.116	3
OS=Homo sapiens	O14950	Myosin regulatory light chain 12B	MYL12B	PE=1	SV=2	44.186	6	11	6	1	172	19.767	4.84	High	High	Medium	High	Not Found	Not Found	Not Found	Not Found	Not Found	High	High	0.0041958	214.105	6
OS=Homo sapiens	O75094	Slit homolog 3 protein	SLIT3	PE=2	SV=3	2.56074	4	10	4	1	1523	167.604	7.65	Not Found	High	Not Found	Not Found	Not Found	Medium	High	Not Found	Medium	High	High	0.0041958	212.616	4
OS=Homo sapiens	Q9GZM7	Tubulointerstitial nephritis antigen-like	TINAGL1	PE=1	SV=1	8.13704	3	5	3	1	467	52.353	6.99	Not Found	Not Found	Not Found	Not Found	Not Found	Not Found	High	High	High	Not Found	High	0.0041958	212.429	3
OS=Homo sapiens	P04062	Glucosylceramidase	GBA	PE=1	SV=3	11.0075	5	8	5	1	536	59.678	7.61	High	Not Found	Not Found	Not Found	Medium	Not Found	Medium	High	High	Not Found	High	0.0041958	209.165	5
OS=Homo sapiens	P07225	Vitamin K-dependent protein S	PROS1	PE=1	SV=1	10.7988	5	6	5	1	676	75.074	5.67	High	High	Not Found	Not Found	Not Found	Not Found	Not Found	Not Found	Not Found	Not Found	High	0.0041958	205.83	5
OS=Homo sapiens	P11717	Cation-independent mannose-6-phosphate receptor	IGF2R	PE=1	SV=3	3.41228	7	9	7	1	2491	274.199	5.94	High	Not Found	Not Found	High	High	Medium	Not Found	Not Found	Not Found	High	High	0.0041958	204.885	7
OS=Homo sapiens	Q0ZGT2	Nexilin	NEXN	PE=1	SV=1	2.51852	2	4	2	1	675	80.609	5.33	High	High	Not Found	High	Medium	Not Found	Not Found	Not Found	Not Found	Not Found	High	0.0041958	204.715	2
OS=Homo sapiens	P12081	Histidine--tRNA ligase, cytoplasmic	HARS	PE=1	SV=2	15.7171	6	8	6	1	509	57.374	5.88	High	High	Not Found	Not Found	Not Found	Not Found	High	High	Not Found	Not Found	High	0.0041958	204.497	6
OS=Homo sapiens	Q29865	HLA class I histocompatibility antigen, Cw-18 alpha chain	HLA-C	PE=1	SV=1	18.306	5	8	2	1	366	40.907	6.62	High	Not Found	Not Found	High	Not Found	Not Found	Not Found	Not Found	Not Found	Not Found	High	0.0041958	204.189	5
OS=Homo sapiens	Q15238	Pregnancy-specific beta-1-glycoprotein 5	PSG5	PE=1	SV=3	18.209	6	9	3	1	335	37.689	8.87	Medium	Not Found	High	Medium	Not Found	Not Found	Not Found	Not Found	Not Found	Not Found	High	0.0041958	201.997	6
OS=Homo sapiens	P09972	Fructose-bisphosphate aldolase C	ALDOC	PE=1	SV=2	18.1319	5	13	2	1	364	39.431	6.87	Medium	Not Found	Not Found	Not Found	Not Found	Not Found	Not Found	High	Not Found	Not Found	High	0.0041958	201.856	5
OS=Homo sapiens	P48643	T-complex protein 1 subunit epsilon	CCT5	PE=1	SV=1	6.09982	2	4	2	1	541	59.633	5.66	High	Not Found	Not Found	Not Found	Not Found	Not Found	High	High	Not Found	Not Found	High	0.0041958	200.346	2
OS=Homo sapiens	Q96C90	Protein phosphatase 1 regulatory subunit 14B	PPP1R14B	PE=1	SV=3	14.966	2	8	2	1	147	15.901	4.86	High	High	Not Found	Medium	Not Found	Not Found	Not Found	High	Not Found	Not Found	High	0.0041958	199.52	2
OS=Homo sapiens	O14907	Tax1-binding protein 3	TAX1BP3	PE=1	SV=2	25	2	5	2	1	124	13.726	8.48	High	Not Found	Not Found	Not Found	Not Found	Not Found	High	High	Not Found	Medium	High	0.0041958	199.243	2
OS=Homo sapiens	P67809	Nuclease-sensitive element-binding protein 1	YBX1	PE=1	SV=3	18.5185	3	7	3	1	324	35.903	9.88	Not Found	Not Found	Not Found	Not Found	Not Found	High	High	Not Found	High	High	High	0.0041958	196.993	3
OS=Homo sapiens	P19021	Peptidyl-glycine alpha-amidating monooxygenase	PAM	PE=1	SV=2	11.2025	7	11	7	1	973	108.263	6.42	High	High	Not Found	High	Not Found	Not Found	Medium	High	Not Found	Not Found	High	0.0041958	196.79	7
OS=Homo sapiens	Q9NVD7	Alpha-parvin	PARVA	PE=1	SV=1	11.2903	3	5	3	1	372	42.217	5.95	High	High	Not Found	High	Not Found	Not Found	Not Found	High	Not Found	Not Found	High	0.0041958	196.725	3
OS=Homo sapiens	Q9UL46	Proteasome activator complex subunit 2	PSME2	PE=1	SV=4	17.9916	3	6	3	1	239	27.384	5.73	High	High	Not Found	Medium	Not Found	Not Found	Not Found	High	Not Found	Not Found	High	0.0041958	196.556	3
OS=Homo sapiens	P10451	Osteopontin	SPP1	PE=1	SV=1	19.1083	4	7	4	1	314	35.401	4.58	High	Medium	High	Not Found	Not Found	Not Found	Not Found	Not Found	Not Found	Not Found	High	0.0041958	195.323	4
OS=Homo sapiens	Q9Y2B0	Protein canopy homolog 2	CNPY2	PE=1	SV=1	22.5275	3	5	3	1	182	20.639	4.92	High	Not Found	Not Found	High	Not Found	High	Not Found	High	Not Found	Not Found	High	0.0041958	192.665	3
OS=Homo sapiens	Q9UJU6	Drebrin-like protein	DBNL	PE=1	SV=1	7.2093	3	5	3	1	430	48.178	5.05	Not Found	Not Found	Not Found	Not Found	Not Found	High	High	High	Not Found	High	High	0.0041958	189.45	3
OS=Homo sapiens	Q13822	Ectonucleotide pyrophosphatase/phosphodiesterase family member 2	ENPP2	PE=1	SV=3	9.15411	5	10	5	1	863	98.93	7.37	High	Not Found	Not Found	High	Medium	Medium	Not Found	Medium	High	Not Found	High	0.0041958	188.793	5
OS=Homo sapiens	Q04446	1,4-alpha-glucan-branching enzyme	GBE1	PE=1	SV=3	7.69231	5	10	5	1	702	80.423	6.32	Medium	Not Found	Not Found	High	Not Found	High	Medium	High	High	Medium	High	0.0041958	188.787	5
OS=Homo sapiens	P13674	Prolyl 4-hydroxylase subunit alpha-1	P4HA1	PE=1	SV=2	6.17978	2	4	2	1	534	61.011	6.01	Not Found	High	Not Found	High	Not Found	Not Found	Not Found	High	Not Found	Not Found	High	0.0041958	187.76	2
OS=Homo sapiens	Q8NBJ4	Golgi membrane protein 1	GOLM1	PE=1	SV=1	12.7182	5	9	5	1	401	45.306	4.97	Medium	High	Not Found	High	Not Found	High	Not Found	Not Found	High	Not Found	High	0.0041958	187.123	5
OS=Homo sapiens	P47756	F-actin-capping protein subunit beta	CAPZB	PE=1	SV=4	28.8809	6	8	6	1	277	31.331	5.59	High	Not Found	Not Found	Not Found	Not Found	Medium	Not Found	High	Medium	High	High	0.0041958	187.104	6
OS=Homo sapiens	P07814	Bifunctional glutamate/proline--tRNA ligase	EPRS	PE=1	SV=5	6.48148	6	7	6	1	1512	170.483	7.33	Not Found	Not Found	Not Found	Medium	Not Found	Not Found	High	High	Not Found	High	High	0.0041958	187.01	6
OS=Homo sapiens	P09496	Clathrin light chain A	CLTA	PE=1	SV=1	12.5	4	10	4	1	248	27.06	4.51	Not Found	High	Not Found	Not Found	High	High	High	High	High	High	High	0.0041958	186.768	4
OS=Homo sapiens	P10646	Tissue factor pathway inhibitor	TFPI	PE=1	SV=1	11.5132	2	6	2	1	304	34.992	8.25	Not Found	Not Found	Not Found	Not Found	Not Found	Not Found	High	High	High	Medium	High	0.0041958	186.67	2
OS=Homo sapiens	P52272	Heterogeneous nuclear ribonucleoprotein M	HNRNPM	PE=1	SV=3	2.19178	1	4	1	1	730	77.464	8.7	High	Not Found	High	Not Found	Not Found	Medium	Not Found	Not Found	High	Not Found	High	0.0041958	186.612	1
OS=Homo sapiens	Q13283	Ras GTPase-activating protein-binding protein 1	G3BP1	PE=1	SV=1	9.87124	3	6	3	1	466	52.132	5.52	Medium	Not Found	Not Found	High	Not Found	High	Not Found	High	Not Found	High	High	0.0041958	184.467	3
OS=Homo sapiens	P06703	Protein S100-A6	S100A6	PE=1	SV=1	16.6667	2	10	2	1	90	10.173	5.48	Not Found	Not Found	Not Found	Not Found	High	High	High	Not Found	High	High	High	0.0041958	184.397	2
OS=Homo sapiens	P13500	C-C motif chemokine 2	CCL2	PE=1	SV=1	18.1818	2	14	2	1	99	11.018	9.25	Not Found	High	Not Found	Not Found	Medium	Medium	Not Found	High	High	High	High	0.0041958	182.628	2
OS=Homo sapiens	Q06323	Proteasome activator complex subunit 1	PSME1	PE=1	SV=1	21.6867	4	6	4	1	249	28.705	6.02	Medium	High	Not Found	High	Not Found	Not Found	Not Found	High	Not Found	Not Found	High	0.0041958	181.917	4
OS=Homo sapiens	P05114	Non-histone chromosomal protein HMG-14	HMGN1	PE=1	SV=3	26	2	7	2	1	100	10.653	9.6	Not Found	Not Found	Not Found	Not Found	Medium	Medium	High	Not Found	Medium	High	High	0.00684932	180.926	2
OS=Homo sapiens	Q9BWS9	Chitinase domain-containing protein 1	CHID1	PE=1	SV=1	19.084	6	7	6	1	393	44.912	8.63	High	High	Not Found	Not Found	Not Found	Not Found	Not Found	High	Medium	Not Found	High	0.00684932	180.687	6
OS=Homo sapiens	P50990	T-complex protein 1 subunit theta	CCT8	PE=1	SV=4	9.30657	4	5	4	1	548	59.583	5.6	Not Found	Not Found	Not Found	Not Found	Not Found	Not Found	High	High	Not Found	Not Found	High	0.00684932	179.588	4
OS=Homo sapiens	Q9BUF5	Tubulin beta-6 chain	TUBB6	PE=1	SV=1	14.7982	4	8	2	1	446	49.825	4.88	Not Found	Not Found	Not Found	Not Found	Not Found	Not Found	Not Found	High	Not Found	Not Found	High	0.00684932	178.745	4
OS=Homo sapiens	P11388	DNA topoisomerase 2-alpha	TOP2A	PE=1	SV=3	0.522534	1	6	1	1	1531	174.276	8.72	High	Not Found	Not Found	Not Found	High	High	Not Found	High	High	Medium	High	0.00684932	178.621	1
OS=Homo sapiens	P26599	Polypyrimidine tract-binding protein 1	PTBP1	PE=1	SV=1	8.09793	2	5	2	1	531	57.186	9.17	High	High	Not Found	High	Not Found	Not Found	Not Found	High	Not Found	Not Found	High	0.00684932	178.13	2
OS=Homo sapiens	P51888	Prolargin	PRELP	PE=1	SV=1	6.5445	2	7	2	1	382	43.782	9.38	Not Found	High	Not Found	Not Found	Not Found	Not Found	High	Medium	High	Not Found	High	0.00684932	175.608	2
OS=Homo sapiens	P35318	ADM	ADM	PE=1	SV=1	12.973	2	6	2	1	185	20.408	10.84	Not Found	Not Found	Not Found	Not Found	High	High	High	Not Found	High	Not Found	High	0.00684932	174.83	2
OS=Homo sapiens	Q9GZP0	Platelet-derived growth factor D	PDGFD	PE=1	SV=1	6.75676	2	5	2	1	370	42.821	7.97	Not Found	Not Found	Not Found	High	Not Found	Medium	High	High	Not Found	Not Found	High	0.00684932	173.966	2
OS=Homo sapiens	Q9NQ30	Endothelial cell-specific molecule 1	ESM1	PE=1	SV=2	11.9565	2	5	2	1	184	20.081	7.34	Not Found	Not Found	Not Found	Not Found	Not Found	High	High	Not Found	Not Found	High	High	0.00684932	172.99	2
OS=Homo sapiens	P08195	4F2 cell-surface antigen heavy chain	SLC3A2	PE=1	SV=3	5.87302	3	6	3	1	630	67.952	5.01	High	High	High	High	Not Found	Not Found	Not Found	Not Found	Not Found	Not Found	High	0.00684932	171.92	3
OS=Homo sapiens	P34059	N-acetylgalactosamine-6-sulfatase	GALNS	PE=1	SV=1	12.6437	5	7	5	1	522	57.989	6.74	Medium	High	Not Found	High	Not Found	Not Found	Not Found	Not Found	Not Found	Not Found	High	0.00809717	170.461	5
OS=Homo sapiens	Q6UX71	Plexin domain-containing protein 2	PLXDC2	PE=1	SV=1	10.775	5	8	5	1	529	59.546	6.46	Medium	Not Found	Not Found	Medium	High	High	High	High	Not Found	High	High	0.00809717	168.897	5
OS=Homo sapiens	Q96TA1	Niban-like protein 1	FAM129B	PE=1	SV=3	5.36193	3	5	3	1	746	84.085	6.19	High	High	Not Found	Not Found	Not Found	Not Found	Not Found	High	Not Found	Not Found	High	0.00809717	168.308	3
OS=Homo sapiens	Q99584	Protein S100-A13	S100A13	PE=1	SV=1	29.5918	3	8	3	1	98	11.464	6.16	High	Medium	Not Found	Not Found	High	High	High	Medium	High	High	High	0.00809717	168.147	3
OS=Homo sapiens	O43237	Cytoplasmic dynein 1 light intermediate chain 2	DYNC1LI2	PE=1	SV=1	9.14634	3	6	3	1	492	54.066	6.38	Not Found	Not Found	Not Found	High	Medium	Medium	Not Found	High	Not Found	Not Found	High	0.00809717	168.068	3
OS=Homo sapiens	P21589	5'-nucleotidase	PE=1	SV=1		9.7561	3	4	3	1	574	63.327	7.03	High	Medium	Not Found	Not Found	Not Found	Not Found	Not Found	Not Found	Not Found	Not Found	High	0.00809717	167.82	3
OS=Homo sapiens	O00151	PDZ and LIM domain protein 1	PDLIM1	PE=1	SV=4	17.9331	3	4	3	1	329	36.049	7.02	High	Not Found	Not Found	Not Found	Not Found	Not Found	Medium	High	Not Found	Not Found	High	0.00809717	166.96	3
OS=Homo sapiens	O75095	Multiple epidermal growth factor-like domains protein 6	MEGF6	PE=1	SV=4	1.75211	2	6	2	1	1541	161.072	6.38	Not Found	High	Not Found	Not Found	High	High	High	High	Not Found	High	High	0.00928382	165.31	2
OS=Homo sapiens	Q07812	Apoptosis regulator BAX	BAX	PE=1	SV=1	18.2292	3	9	3	1	192	21.171	5.22	Medium	Not Found	Not Found	Not Found	High	Medium	High	High	High	Medium	High	0.00928382	165.222	3
OS=Homo sapiens	P15848	Arylsulfatase B	ARSB	PE=1	SV=1	7.50469	3	7	3	1	533	59.649	8.21	Not Found	Not Found	Not Found	Not Found	High	Not Found	High	Medium	Not Found	High	High	0.00928382	164.508	3
OS=Homo sapiens	P49720	Proteasome subunit beta type-3	PSMB3	PE=1	SV=2	17.561	2	3	2	1	205	22.933	6.55	High	Not Found	Not Found	High	Not Found	Not Found	Not Found	Not Found	Not Found	Not Found	High	0.00928382	163.535	2
OS=Homo sapiens	P55735	Protein SEC13 homolog	SEC13	PE=1	SV=3	13.9752	3	6	3	1	322	35.518	5.48	High	Not Found	Not Found	Not Found	Not Found	Not Found	Medium	High	High	Medium	High	0.00928382	162.99	3
OS=Homo sapiens	Q06210	Glutamine--fructose-6-phosphate aminotransferase [isomerizing] 1	GFPT1	PE=1	SV=3	7.01001	4	4	4	1	699	78.756	7.11	Not Found	Not Found	Not Found	Not Found	Not Found	Not Found	Not Found	High	Not Found	Not Found	High	0.00928382	162.519	4
OS=Homo sapiens	P23381	Tryptophan--tRNA ligase, cytoplasmic	WARS	PE=1	SV=2	9.12951	3	5	3	1	471	53.132	6.23	High	Not Found	Not Found	High	Not Found	Not Found	Not Found	High	Not Found	Not Found	High	0.00928382	162.27	3
OS=Homo sapiens	P49327	Fatty acid synthase	FASN	PE=1	SV=3	3.38511	6	9	6	1	2511	273.254	6.44	High	Not Found	Not Found	Not Found	Not Found	Not Found	High	High	Not Found	High	High	0.00928382	162.064	6
OS=Homo sapiens	A6NCE7	Microtubule-associated proteins 1A/1B light chain 3 beta 2	MAP1LC3B2	PE=2	SV=1	16.8	2	10	2	1	125	14.619	8.68	High	Not Found	High	High	High	Medium	High	High	High	High	High	0.00928382	161.58	2
OS=Homo sapiens	P30479	HLA class I histocompatibility antigen, B-41 alpha chain	HLA-B	PE=1	SV=1	13.8122	4	6	0	1	362	40.514	6.54	Not Found	Not Found	Not Found	Not Found	Not Found	Not Found	Not Found	Not Found	Not Found	Not Found	Medium	0.011465	158.813	4
OS=Homo sapiens	Q04828	Aldo-keto reductase family 1 member C1	AKR1C1	PE=1	SV=1	18.2663	5	9	5	1	323	36.765	7.88	High	Not Found	Medium	Not Found	Not Found	Medium	High	High	Medium	High	Medium	0.011465	158.538	5
OS=Homo sapiens	P09960	Leukotriene A-4 hydrolase	LTA4H	PE=1	SV=2	12.275	6	8	6	1	611	69.241	6.18	High	High	Not Found	Medium	Not Found	Not Found	Not Found	High	Not Found	Not Found	Medium	0.011465	158.121	6
OS=Homo sapiens	Q6UXB8	Peptidase inhibitor 16	PI16	PE=1	SV=1	7.12743	3	4	3	1	463	49.44	5.39	Not Found	Not Found	Not Found	Not Found	Not Found	Not Found	High	Not Found	High	Not Found	Medium	0.011465	157.9	3
OS=Homo sapiens	P25789	Proteasome subunit alpha type-4	PSMA4	PE=1	SV=1	19.9234	4	4	4	1	261	29.465	7.72	High	Not Found	Not Found	High	Not Found	Not Found	Not Found	Not Found	Not Found	Not Found	Medium	0.011465	156.191	4
OS=Homo sapiens	Q99988	Growth/differentiation factor 15	GDF15	PE=1	SV=3	17.8571	3	4	3	1	308	34.119	9.66	Not Found	Medium	Not Found	Not Found	Not Found	Not Found	Not Found	High	Not Found	Not Found	Medium	0.011465	156.02	3
OS=Homo sapiens	Q01518	Adenylyl cyclase-associated protein 1	CAP1	PE=1	SV=5	8.21053	4	7	4	1	475	51.869	8.06	High	Medium	Not Found	Not Found	High	Not Found	Not Found	Not Found	Not Found	High	Medium	0.011465	154.515	4
OS=Homo sapiens	P35237	Serpin B6	SERPINB6	PE=1	SV=3	10.3723	4	6	4	1	376	42.594	5.27	High	Medium	High	High	Not Found	Not Found	Not Found	Not Found	Not Found	Not Found	Medium	0.011465	153.84	4
OS=Homo sapiens	Q15365	Poly(rC)-binding protein 1	PCBP1	PE=1	SV=2	12.9213	4	8	2	1	356	37.474	7.09	Not Found	Not Found	Not Found	Not Found	Not Found	Not Found	High	High	High	Not Found	Medium	0.011465	153.659	4
OS=Homo sapiens	O15031	Plexin-B2	PLXNB2	PE=1	SV=3	3.1012	3	5	3	1	1838	204.997	6.24	High	High	Not Found	Not Found	Not Found	Not Found	Not Found	Not Found	Not Found	Not Found	Medium	0.011465	153.45	3
OS=Homo sapiens	P50552	Vasodilator-stimulated phosphoprotein	VASP	PE=1	SV=3	13.6842	4	4	4	1	380	39.805	8.94	Medium	Not Found	Not Found	Not Found	Not Found	Not Found	Not Found	High	Not Found	High	Medium	0.011465	153.341	4
OS=Homo sapiens	O43854	EGF-like repeat and discoidin I-like domain-containing protein 3	EDIL3	PE=1	SV=1	19.375	7	10	7	1	480	53.73	7.28	High	Medium	Not Found	High	Not Found	Not Found	Not Found	Medium	Not Found	Not Found	Medium	0.011465	152.894	7
OS=Homo sapiens	Q9UHY7	Enolase-phosphatase E1	ENOPH1	PE=1	SV=1	8.42912	1	5	1	1	261	28.914	4.78	High	Not Found	Not Found	High	Not Found	Not Found	Not Found	High	Not Found	Not Found	Medium	0.011465	152.11	1
OS=Homo sapiens	P63010	AP-2 complex subunit beta	AP2B1	PE=1	SV=1	4.16222	3	3	3	1	937	104.486	5.38	High	High	Not Found	Not Found	Not Found	Not Found	Not Found	High	Not Found	Not Found	Medium	0.011465	152.004	3
OS=Homo sapiens	Q96AC1	Fermitin family homolog 2	FERMT2	PE=1	SV=1	9.55882	5	5	5	1	680	77.811	6.7	Not Found	Not Found	Not Found	Not Found	Not Found	Not Found	Not Found	High	Not Found	Not Found	Medium	0.011465	150.497	5
OS=Homo sapiens	P05556	Integrin beta-1	ITGB1	PE=1	SV=2	9.89975	7	10	7	1	798	88.357	5.39	High	High	Not Found	Medium	High	Medium	Not Found	Not Found	Not Found	Not Found	Medium	0.011465	149.904	7
OS=Homo sapiens	Q32MZ4	Leucine-rich repeat flightless-interacting protein 1	LRRFIP1	PE=1	SV=2	5.19802	3	5	3	1	808	89.199	4.65	Not Found	High	Not Found	Not Found	Medium	High	High	Not Found	High	Not Found	Medium	0.011465	149.37	3
OS=Homo sapiens	P46782	40S ribosomal protein S5	RPS5	PE=1	SV=4	7.35294	1	2	1	1	204	22.862	9.72	Not Found	Not Found	Not Found	Not Found	Not Found	Not Found	Not Found	High	Not Found	Not Found	Medium	0.011465	149.357	1
OS=Homo sapiens	P17813	Endoglin	ENG	PE=1	SV=2	8.20669	3	5	3	1	658	70.533	6.61	High	Not Found	Not Found	Medium	Not Found	Not Found	Not Found	Not Found	Medium	High	Medium	0.011465	149.33	3
OS=Homo sapiens	Q13630	GDP-L-fucose synthase	TSTA3	PE=1	SV=1	9.34579	2	5	2	1	321	35.87	6.6	Not Found	Not Found	Not Found	Medium	High	High	High	Not Found	Not Found	High	Medium	0.011465	149.21	2
OS=Homo sapiens	P60033	CD81 antigen	CD81	PE=1	SV=1	16.5254	2	3	2	1	236	25.792	5.29	High	High	Not Found	Not Found	Not Found	Not Found	Not Found	Not Found	Not Found	Not Found	Medium	0.011465	148.937	2
OS=Homo sapiens	P54687	Branched-chain-amino-acid aminotransferase, cytosolic	BCAT1	PE=1	SV=3	5.18135	1	3	1	1	386	42.939	5.3	Not Found	High	Not Found	High	Not Found	Not Found	Not Found	High	Not Found	Not Found	Medium	0.0125471	148.25	1
OS=Homo sapiens	Q6NT52	Choriogonadotropin subunit beta variant 2	CGB2	PE=2	SV=4	18.9744	2	3	2	1	195	21.207	8.37	High	Not Found	Not Found	Not Found	Not Found	Not Found	Not Found	Not Found	Not Found	Not Found	Medium	0.0125471	147.5	2
OS=Homo sapiens	O75396	Vesicle-trafficking protein SEC22b	SEC22B	PE=1	SV=4	14.8837	3	4	3	1	215	24.578	6.92	Not Found	Not Found	Not Found	Not Found	Not Found	High	Not Found	High	High	Not Found	Medium	0.0125471	146.312	3
OS=Homo sapiens	Q7Z5L7	Podocan	PODN	PE=1	SV=2	14.0294	5	7	5	1	613	68.933	6.99	Not Found	Not Found	Not Found	Not Found	Not Found	Not Found	High	High	High	Not Found	Medium	0.0125471	145.565	5
OS=Homo sapiens	Q16787	Laminin subunit alpha-3	LAMA3	PE=1	SV=2	2.82028	6	6	6	1	3333	366.414	7.24	High	Not Found	Not Found	Not Found	Not Found	Not Found	Not Found	Not Found	Not Found	Not Found	Medium	0.0125471	145.26	6
OS=Homo sapiens	Q13404	Ubiquitin-conjugating enzyme E2 variant 1	UBE2V1	PE=1	SV=2	36.0544	5	9	2	1	147	16.484	7.93	Not Found	Not Found	Not Found	Not Found	Not Found	Not Found	High	High	Medium	Not Found	Medium	0.0125471	144.659	5
OS=Homo sapiens	P26885	Peptidyl-prolyl cis-trans isomerase FKBP2	FKBP2	PE=1	SV=2	28.169	2	7	2	1	142	15.639	9.13	Not Found	Not Found	Not Found	Not Found	Not Found	Not Found	High	High	High	High	Medium	0.0135468	144.171	2
OS=Homo sapiens	P48740	Mannan-binding lectin serine protease 1	MASP1	PE=1	SV=3	3.29041	2	7	1	1	699	79.195	5.49	Not Found	Not Found	Not Found	Not Found	Not Found	High	Not Found	Not Found	Not Found	Not Found	Medium	0.0135468	143.163	2
OS=Homo sapiens	P09619	Platelet-derived growth factor receptor beta	PDGFRB	PE=1	SV=1	5.06329	4	5	4	1	1106	123.889	4.98	High	High	Not Found	Not Found	Not Found	Not Found	Not Found	Not Found	Not Found	Not Found	Medium	0.0135468	140.99	4
OS=Homo sapiens	Q86UE4	Protein LYRIC	MTDH	PE=1	SV=2	5.15464	3	6	3	1	582	63.799	9.32	Not Found	Not Found	Not Found	Not Found	Not Found	Medium	Not Found	High	High	High	Medium	0.0135468	140.66	3
OS=Homo sapiens	O95881	Thioredoxin domain-containing protein 12	TXNDC12	PE=1	SV=1	22.093	3	8	3	1	172	19.194	5.4	Not Found	Not Found	Not Found	High	High	High	Medium	Medium	Not Found	Not Found	Medium	0.0135468	140.411	3
OS=Homo sapiens	P48637	Glutathione synthetase	GSS	PE=1	SV=1	13.9241	6	7	6	1	474	52.352	5.92	High	Not Found	Medium	High	Not Found	Not Found	Not Found	Not Found	Not Found	Not Found	Medium	0.0135468	140.341	6
OS=Homo sapiens	P00352	Retinal dehydrogenase 1	ALDH1A1	PE=1	SV=2	10.978	4	5	4	1	501	54.827	6.73	Not Found	Not Found	Not Found	High	Not Found	Not Found	Not Found	High	Not Found	Not Found	Medium	0.0135468	139.932	4
OS=Homo sapiens	O95980	Reversion-inducing cysteine-rich protein with Kazal motifs	RECK	PE=1	SV=1	3.39856	3	5	3	1	971	106.386	6.74	Medium	Not Found	Not Found	Not Found	High	High	High	Not Found	Not Found	Not Found	Medium	0.0135468	139.1	3
OS=Homo sapiens	O75462	Cytokine receptor-like factor 1	CRLF1	PE=1	SV=1	11.6114	3	6	3	1	422	46.273	9.11	Not Found	High	Not Found	Not Found	Not Found	Not Found	High	Not Found	High	Medium	Medium	0.0135468	138.941	3
OS=Homo sapiens	Q8NFP4	MAM domain-containing glycosylphosphatidylinositol anchor protein 1	MDGA1	PE=1	SV=1	1.25654	1	2	1	1	955	105.724	8.34	High	High	Not Found	Not Found	Not Found	Not Found	Not Found	Not Found	Not Found	Not Found	Medium	0.0135468	138.45	1
OS=Homo sapiens	Q13492	Phosphatidylinositol-binding clathrin assembly protein	PICALM	PE=1	SV=2	8.12883	4	5	4	1	652	70.71	7.9	Medium	High	Not Found	Not Found	Not Found	Not Found	Medium	High	Not Found	Not Found	Medium	0.0146879	135.95	4
OS=Homo sapiens	Q68BL8	Olfactomedin-like protein 2B	OLFML2B	PE=2	SV=2	1.33333	1	3	1	1	750	83.947	5.2	High	High	Not Found	High	Not Found	Not Found	Not Found	Not Found	Not Found	Not Found	Medium	0.0146879	135.541	1
OS=Homo sapiens	P78371	T-complex protein 1 subunit beta	CCT2	PE=1	SV=4	14.5794	4	6	4	1	535	57.452	6.46	Medium	High	Not Found	Not Found	Not Found	Not Found	Not Found	High	Not Found	Not Found	Medium	0.0146879	135.183	4
OS=Homo sapiens	P05408	Neuroendocrine protein 7B2	SCG5	PE=1	SV=2	4.71698	1	6	1	1	212	23.715	5.96	Medium	Medium	Not Found	Not Found	Not Found	Not Found	High	High	High	High	Medium	0.0151339	134.822	1
OS=Homo sapiens	Q9Y678	Coatomer subunit gamma-1	COPG1	PE=1	SV=1	6.29291	3	3	3	1	874	97.655	5.47	Not Found	Not Found	Not Found	Not Found	Not Found	Not Found	Not Found	High	Not Found	Not Found	Medium	0.0151339	134.317	3
OS=Homo sapiens	Q8NDC0	MAPK-interacting and spindle-stabilizing protein-like	MAPK1IP1L	PE=1	SV=4	6.93878	1	5	1	1	245	24.254	5.62	High	Not Found	Not Found	Not Found	Not Found	Medium	High	High	Medium	Not Found	Medium	0.0151339	133.52	1
OS=Homo sapiens	P50895	Basal cell adhesion molecule	BCAM	PE=1	SV=2	5.57325	3	4	3	1	628	67.363	5.81	Not Found	Not Found	Not Found	Not Found	Not Found	Not Found	High	Not Found	Not Found	High	Medium	0.0151339	132.847	3
OS=Homo sapiens	P62140	Serine/threonine-protein phosphatase PP1-beta catalytic subunit	PPP1CB	PE=1	SV=3	15.2905	3	3	3	1	327	37.163	6.19	Not Found	Not Found	Not Found	Not Found	Not Found	Not Found	Not Found	High	Not Found	Not Found	Medium	0.0151339	130.835	3
OS=Homo sapiens	P25787	Proteasome subunit alpha type-2	PSMA2	PE=1	SV=2	17.094	2	3	2	1	234	25.882	7.43	High	High	Not Found	Medium	Not Found	Not Found	Not Found	Not Found	Not Found	Not Found	Medium	0.0151339	130.819	2
OS=Homo sapiens	O43570	Carbonic anhydrase 12	CA12	PE=1	SV=1	13.8418	4	6	4	1	354	39.426	7.23	High	High	Not Found	Not Found	Not Found	Not Found	Not Found	Medium	Not Found	Not Found	Medium	0.0151339	130.513	4
OS=Homo sapiens	P49368	T-complex protein 1 subunit gamma	CCT3	PE=1	SV=4	6.23853	3	3	3	1	545	60.495	6.49	Not Found	Not Found	Not Found	Not Found	Not Found	Not Found	High	High	Not Found	Not Found	Medium	0.0151339	129.88	3
OS=Homo sapiens	Q9UKY7	Protein CDV3 homolog	CDV3	PE=1	SV=1	15.1163	3	11	3	1	258	27.318	6.4	Medium	Not Found	Not Found	Not Found	High	High	Medium	High	High	Medium	Medium	0.0151339	129.709	3
OS=Homo sapiens	P52788	Spermine synthase	SMS	PE=1	SV=2	4.91803	1	3	1	1	366	41.242	5.02	High	High	Not Found	High	Not Found	Not Found	Not Found	Not Found	Not Found	Not Found	Medium	0.0151339	129.617	1
OS=Homo sapiens	Q9UMX5	Neudesin	NENF	PE=1	SV=1	23.2558	4	7	4	1	172	18.845	5.69	Not Found	Not Found	Not Found	Medium	Not Found	Medium	Medium	High	High	Not Found	Medium	0.0151339	129.351	4
OS=Homo sapiens	Q96KP4	Cytosolic non-specific dipeptidase	CNDP2	PE=1	SV=2	11.7895	3	5	3	1	475	52.845	5.97	Not Found	High	Not Found	High	Not Found	Not Found	Not Found	High	Not Found	Not Found	Medium	0.0151339	129.04	3
OS=Homo sapiens	Q9UM47	Neurogenic locus notch homolog protein 3	NOTCH3	PE=1	SV=2	1.85265	4	11	4	1	2321	243.468	5.39	High	High	Not Found	Medium	Medium	Medium	Not Found	High	Medium	Medium	Medium	0.0151339	128.42	4
OS=Homo sapiens	A6NIZ1	Ras-related protein Rap-1b-like protein	PE=2	SV=1		10.3261	2	4	1	1	184	20.912	5.48	High	High	Not Found	High	Not Found	Not Found	Not Found	Not Found	Not Found	Not Found	Medium	0.0151339	128.38	2
OS=Homo sapiens	O14558	Heat shock protein beta-6	HSPB6	PE=1	SV=2	45.625	3	4	3	1	160	17.125	6.4	Not Found	Not Found	Not Found	Not Found	Not Found	Not Found	High	High	Not Found	Not Found	Medium	0.0151339	128.2	3
OS=Homo sapiens	Q8TEA8	D-tyrosyl-tRNA(Tyr) deacylase 1	DTD1	PE=1	SV=2	7.6555	1	3	1	1	209	23.409	8.24	Not Found	Not Found	Not Found	Not Found	Not Found	High	Medium	Not Found	High	Not Found	Medium	0.0151339	128.162	1
OS=Homo sapiens	Q15257	Serine/threonine-protein phosphatase 2A activator	PTPA	PE=1	SV=3	14.5251	3	5	3	1	358	40.641	5.94	High	High	Not Found	High	Not Found	Not Found	Not Found	Not Found	Not Found	Not Found	Medium	0.0151339	128.12	3
OS=Homo sapiens	Q9NX46	Poly(ADP-ribose) glycohydrolase ARH3	ADPRHL2	PE=1	SV=1	16.8044	3	4	3	1	363	38.922	5.07	High	High	Not Found	Not Found	Not Found	Not Found	Medium	High	Not Found	Not Found	Medium	0.0151339	127.82	3
OS=Homo sapiens	Q14204	Cytoplasmic dynein 1 heavy chain 1	DYNC1H1	PE=1	SV=5	2.21696	7	8	7	1	4646	532.072	6.4	Medium	Medium	Not Found	Not Found	Not Found	Not Found	Not Found	High	Not Found	Not Found	Medium	0.0151339	127.658	7
OS=Homo sapiens	P36871	Phosphoglucomutase-1	PGM1	PE=1	SV=3	6.40569	3	3	3	1	562	61.411	6.76	Not Found	Not Found	Not Found	Not Found	Not Found	Not Found	Not Found	High	Not Found	Not Found	Medium	0.0151339	127.631	3
OS=Homo sapiens	P39059	Collagen alpha-1(XV) chain	COL15A1	PE=1	SV=2	6.19597	6	8	6	1	1388	141.632	5	Not Found	High	High	Not Found	Not Found	Not Found	Medium	High	Not Found	Not Found	Medium	0.0151339	126.611	6
OS=Homo sapiens	P62805	Histone H4	HIST1H4A	PE=1	SV=2	29.1262	3	4	3	1	103	11.36	11.36	High	Not Found	Not Found	High	Not Found	Not Found	Not Found	Not Found	Not Found	Not Found	Medium	0.0151339	125.588	3
OS=Homo sapiens	P62333	26S protease regulatory subunit 10B	PSMC6	PE=1	SV=1	7.45501	2	3	2	1	389	44.145	7.49	High	Not Found	Not Found	Not Found	Not Found	Not Found	High	Medium	Not Found	Not Found	Medium	0.0151339	125.547	2
OS=Homo sapiens	Q12884	Prolyl endopeptidase FAP	FAP	PE=1	SV=5	6.97368	3	4	3	1	760	87.657	6.65	High	Not Found	Not Found	High	Not Found	Not Found	Not Found	Not Found	Not Found	Not Found	Medium	0.016092	124.63	3
OS=Homo sapiens	Q8NBJ7	Sulfatase-modifying factor 2	SUMF2	PE=1	SV=2	20.598	5	8	5	1	301	33.822	8	Not Found	Medium	Not Found	High	Not Found	Not Found	Medium	High	High	Medium	Medium	0.016092	124.029	5
OS=Homo sapiens	Q86Y38	Xylosyltransferase 1	XYLT1	PE=1	SV=1	7.09072	5	7	5	1	959	107.501	9.22	High	Medium	Not Found	Medium	Not Found	Medium	Not Found	Medium	Not Found	Not Found	Medium	0.016092	123.522	5
OS=Homo sapiens	P07197	Neurofilament medium polypeptide	NEFM	PE=1	SV=3	3.49345	2	7	1	1	916	102.411	4.91	Medium	Not Found	Not Found	Not Found	Not Found	Not Found	Not Found	Not Found	Not Found	Not Found	Medium	0.016092	123.453	2
OS=Homo sapiens	P62633	Cellular nucleic acid-binding protein	CNBP	PE=1	SV=1	19.774	3	4	3	1	177	19.45	7.71	Not Found	Not Found	Not Found	Not Found	Not Found	High	High	High	Not Found	Not Found	Medium	0.016092	123.45	3
OS=Homo sapiens	Q9GZX9	Twisted gastrulation protein homolog 1	TWSG1	PE=1	SV=1	24.2152	4	9	4	1	223	24.999	5.34	High	Not Found	Not Found	Medium	Not Found	Medium	Medium	Not Found	Medium	Not Found	Medium	0.016092	123.374	4
OS=Homo sapiens	Q9H324	A disintegrin and metalloproteinase with thrombospondin motifs 10	ADAMTS10	PE=1	SV=2	0.634633	1	12	1	1	1103	120.796	7.94	High	High	Medium	High	Medium	Not Found	Not Found	High	Medium	Medium	Medium	0.016092	123.138	1
OS=Homo sapiens	Q99471	Prefoldin subunit 5	PFDN5	PE=1	SV=2	11.6883	1	2	1	1	154	17.317	6.33	High	Not Found	Not Found	Not Found	Not Found	Not Found	Not Found	Not Found	Not Found	Not Found	Medium	0.016092	122.96	1
OS=Homo sapiens	P60983	Glia maturation factor beta	GMFB	PE=1	SV=2	16.1972	1	4	1	1	142	16.702	5.29	Medium	Not Found	Not Found	High	Not Found	Not Found	High	High	Not Found	Not Found	Medium	0.016092	122.63	1
OS=Homo sapiens	Q15818	Neuronal pentraxin-1	NPTX1	PE=2	SV=2	9.25926	3	4	3	1	432	47.093	6.55	Not Found	Not Found	Not Found	High	Not Found	High	Not Found	High	Not Found	Not Found	Medium	0.0170455	121.929	3
OS=Homo sapiens	O94979	Protein transport protein Sec31A	SEC31A	PE=1	SV=3	2.78689	2	4	2	1	1220	132.931	6.89	High	Medium	Not Found	High	Not Found	Not Found	Not Found	High	Not Found	Not Found	Medium	0.0170455	120.02	2
OS=Homo sapiens	P59998	Actin-related protein 2/3 complex subunit 4	ARPC4	PE=1	SV=3	11.3095	2	9	2	1	168	19.654	8.43	Medium	Medium	Not Found	Not Found	Medium	Medium	Medium	High	High	Medium	Medium	0.0170455	119.813	2
OS=Homo sapiens	Q9GZM5	Protein YIPF3	YIPF3	PE=1	SV=1	2.85714	1	5	1	1	350	38.223	5.76	Medium	Not Found	High	Medium	Not Found	High	Not Found	Not Found	Not Found	High	Medium	0.0170455	119.76	1
OS=Homo sapiens	P30044	Peroxiredoxin-5, mitochondrial	PRDX5	PE=1	SV=4	26.6355	3	3	3	1	214	22.073	8.7	Not Found	High	Not Found	Not Found	Not Found	Not Found	Not Found	High	Not Found	Not Found	Medium	0.0170455	119.437	3
OS=Homo sapiens	O15511	Actin-related protein 2/3 complex subunit 5	ARPC5	PE=1	SV=3	16.5563	2	4	2	1	151	16.31	5.67	Not Found	Not Found	Not Found	Not Found	Not Found	Not Found	High	High	High	Not Found	Medium	0.0170455	119.249	2
OS=Homo sapiens	Q15691	Microtubule-associated protein RP/EB family member 1	MAPRE1	PE=1	SV=3	4.47761	1	2	1	1	268	29.98	5.14	High	High	Not Found	Not Found	Not Found	Not Found	Not Found	Not Found	Not Found	Not Found	Medium	0.0170455	118.66	1
OS=Homo sapiens	P00367	Glutamate dehydrogenase 1, mitochondrial	GLUD1	PE=1	SV=2	5.37634	3	6	3	1	558	61.359	7.8	Not Found	Not Found	Medium	Medium	High	High	Not Found	Not Found	Not Found	Medium	Medium	0.0170455	118.39	3
OS=Homo sapiens	P61086	Ubiquitin-conjugating enzyme E2 K	UBE2K	PE=1	SV=3	24	4	6	4	1	200	22.393	5.44	Not Found	High	Not Found	High	Not Found	Not Found	Not Found	High	Medium	Medium	Medium	0.0175824	116.77	4
OS=Homo sapiens	Q96A00	Protein phosphatase 1 regulatory subunit 14A	PPP1R14A	PE=1	SV=1	10.8844	1	3	1	1	147	16.683	9.38	High	Medium	Not Found	High	Not Found	Not Found	Not Found	Not Found	Not Found	Not Found	Medium	0.0175824	116.725	1
OS=Homo sapiens	Q8NBP7	Proprotein convertase subtilisin/kexin type 9	PCSK9	PE=1	SV=3	6.79191	4	5	4	1	692	74.239	6.61	Not Found	High	Not Found	Not Found	Not Found	Not Found	High	Not Found	High	Not Found	Medium	0.0175824	115.717	4
OS=Homo sapiens	P48444	Coatomer subunit delta	ARCN1	PE=1	SV=1	4.89237	2	3	2	1	511	57.174	6.21	High	Not Found	Not Found	Not Found	Not Found	Not Found	Not Found	High	Not Found	Not Found	Medium	0.0175824	115.196	2
OS=Homo sapiens	P56537	Eukaryotic translation initiation factor 6	EIF6	PE=1	SV=1	36.7347	5	7	5	1	245	26.582	4.68	High	High	Not Found	High	Not Found	Not Found	Not Found	Medium	Not Found	Not Found	Medium	0.0175824	115.119	5
OS=Homo sapiens	Q9Y4L1	Hypoxia up-regulated protein 1	HYOU1	PE=1	SV=1	3.5035	3	4	3	1	999	111.266	5.22	Not Found	High	Not Found	Not Found	Not Found	Not Found	Not Found	High	Not Found	Not Found	Medium	0.0175824	114.934	3
OS=Homo sapiens	Q12792	Twinfilin-1	TWF1	PE=1	SV=3	6	2	3	2	1	350	40.258	6.96	Not Found	High	Not Found	Not Found	Not Found	Not Found	High	High	Not Found	Not Found	Medium	0.0175824	114.892	2
OS=Homo sapiens	Q8NCW5	NAD(P)H-hydrate epimerase	NAXE	PE=1	SV=2	12.8472	2	3	2	1	288	31.654	7.66	High	Not Found	Not Found	High	Not Found	Not Found	Not Found	Not Found	Not Found	Not Found	Medium	0.0175824	114.72	2
OS=Homo sapiens	Q96C12	Armadillo repeat-containing protein 5	ARMC5	PE=1	SV=2	0.855615	1	7	1	1	935	97.62	7.11	Medium	High	Not Found	Not Found	Not Found	Not Found	High	High	High	Not Found	Medium	0.0175824	114.076	1
OS=Homo sapiens	Q9NZM1	Myoferlin	MYOF	PE=1	SV=1	1.4556	2	4	2	1	2061	234.561	6.18	High	High	Not Found	High	Not Found	Not Found	Medium	Not Found	Not Found	Not Found	Medium	0.0175824	113.81	2
OS=Homo sapiens	Q8WX93	Palladin	PALLD	PE=1	SV=3	2.2415	3	4	3	1	1383	150.47	7.09	Not Found	Not Found	Not Found	Not Found	Not Found	Not Found	High	High	Not Found	High	Medium	0.0175824	113.246	3
OS=Homo sapiens	P62820	Ras-related protein Rab-1A	RAB1A	PE=1	SV=3	13.6585	2	3	2	1	205	22.663	6.21	High	Not Found	Not Found	Not Found	Not Found	Not Found	High	High	Not Found	Not Found	Medium	0.0175824	113.24	2
OS=Homo sapiens	Q9Y224	UPF0568 protein C14orf166	C14orf166	PE=1	SV=1	5.7377	1	1	1	1	244	28.051	6.65	Not Found	Not Found	Not Found	Not Found	Not Found	Not Found	Not Found	High	Not Found	Not Found	Medium	0.0175824	112.37	1
OS=Homo sapiens	P06748	Nucleophosmin	NPM1	PE=1	SV=2	7.82313	2	4	2	1	294	32.555	4.78	Not Found	Not Found	Not Found	High	High	High	Not Found	Not Found	Medium	Not Found	Medium	0.0175824	111.87	2
OS=Homo sapiens	P39060	Collagen alpha-1(XVIII) chain	COL18A1	PE=1	SV=5	5.18814	5	5	5	1	1754	178.077	6.01	Medium	High	Not Found	Not Found	Not Found	Not Found	Not Found	Not Found	Not Found	Not Found	Medium	0.0175824	111.84	5
OS=Homo sapiens	Q53FA7	Quinone oxidoreductase PIG3	TP53I3	PE=1	SV=2	22.5904	6	7	6	1	332	35.514	7.17	Medium	Not Found	Medium	Medium	High	Not Found	Not Found	Not Found	Not Found	Not Found	Medium	0.0175824	111.74	6
OS=Homo sapiens	Q14195	Dihydropyrimidinase-related protein 3	DPYSL3	PE=1	SV=1	10.5263	4	5	3	1	570	61.924	6.49	Not Found	Not Found	Not Found	Not Found	Not Found	Not Found	Not Found	High	Not Found	Not Found	Medium	0.0175824	111.735	4
OS=Homo sapiens	P60903	Protein S100-A10	S100A10	PE=1	SV=2	17.5258	1	5	1	1	97	11.196	7.37	Not Found	Not Found	Not Found	Medium	Not Found	Not Found	High	High	Not Found	Medium	Medium	0.0175824	111.6	1
OS=Homo sapiens	Q14103	Heterogeneous nuclear ribonucleoprotein D0	HNRNPD	PE=1	SV=1	6.76056	2	4	1	1	355	38.41	7.81	Not Found	Not Found	Not Found	Not Found	High	Not Found	Medium	High	Not Found	Not Found	Medium	0.0175824	111.324	2
OS=Homo sapiens	Q8N8Z6	Discoidin, CUB and LCCL domain-containing protein 1	DCBLD1	PE=1	SV=2	4.47552	2	5	2	1	715	77.872	8.05	High	Medium	Not Found	Medium	High	Not Found	Not Found	High	Not Found	Not Found	Medium	0.0175824	111.24	2
OS=Homo sapiens	Q8IWU6	Extracellular sulfatase Sulf-1	SULF1	PE=1	SV=1	2.41102	2	5	2	1	871	100.962	9.09	Not Found	Not Found	Not Found	Not Found	Not Found	High	High	Not Found	Not Found	High	Medium	0.0175824	111.174	2
OS=Homo sapiens	P13284	Gamma-interferon-inducible lysosomal thiol reductase	IFI30	PE=1	SV=3	23.2	3	4	3	1	250	27.945	4.88	High	Not Found	Not Found	Not Found	Not Found	Medium	Not Found	High	Not Found	Not Found	Medium	0.0175824	111.14	3
OS=Homo sapiens	P60900	Proteasome subunit alpha type-6	PSMA6	PE=1	SV=1	16.2602	3	3	3	1	246	27.382	6.76	High	Not Found	Not Found	High	Not Found	Not Found	Not Found	Not Found	Not Found	Not Found	Medium	0.0175824	111.052	3
OS=Homo sapiens	Q9UNN8	Endothelial protein C receptor	PROCR	PE=1	SV=1	16.3866	3	7	3	1	238	26.655	7.18	High	Not Found	Medium	High	Medium	Not Found	Not Found	Not Found	Not Found	Not Found	Medium	0.0182796	109.38	3
OS=Homo sapiens	P63244	Receptor of activated protein C kinase 1	RACK1	PE=1	SV=3	11.9874	3	3	3	1	317	35.055	7.69	Not Found	Not Found	Not Found	Not Found	Not Found	Not Found	Not Found	High	Not Found	Not Found	Medium	0.0182796	108.581	3
OS=Homo sapiens	P45877	Peptidyl-prolyl cis-trans isomerase C	PPIC	PE=1	SV=1	9.90566	2	5	2	1	212	22.749	8.4	High	Medium	Not Found	High	Not Found	Not Found	High	Not Found	Not Found	High	Medium	0.0182796	108.26	2
OS=Homo sapiens	P07108	Acyl-CoA-binding protein	DBI	PE=1	SV=2	17.2414	2	5	2	1	87	10.038	6.57	High	Not Found	Not Found	Not Found	High	Medium	High	Not Found	High	Not Found	Medium	0.0182796	108.211	2
OS=Homo sapiens	P55884	Eukaryotic translation initiation factor 3 subunit B	EIF3B	PE=1	SV=3	1.7199	1	3	1	1	814	92.424	5	Not Found	Not Found	Not Found	Not Found	Not Found	High	High	Not Found	Not Found	High	Medium	0.0182796	108.18	1
OS=Homo sapiens	P53618	Coatomer subunit beta	COPB1	PE=1	SV=3	3.14795	2	4	2	1	953	107.074	6.05	Medium	High	Not Found	Not Found	Not Found	Not Found	Not Found	High	Not Found	Not Found	Medium	0.0182796	107.255	2
OS=Homo sapiens	P84090	Enhancer of rudimentary homolog	ERH	PE=1	SV=1	21.1538	2	5	2	1	104	12.251	5.92	High	High	Not Found	High	Not Found	Not Found	High	Not Found	Not Found	Not Found	Medium	0.0182796	106.81	2
OS=Homo sapiens	Q9NZ08	Endoplasmic reticulum aminopeptidase 1	ERAP1	PE=1	SV=3	5.10096	3	3	3	1	941	107.166	6.46	Not Found	High	Not Found	Not Found	Not Found	Not Found	Not Found	High	Not Found	Not Found	Medium	0.0182796	106.503	3
OS=Homo sapiens	P11940	Polyadenylate-binding protein 1	PABPC1	PE=1	SV=2	8.80503	4	5	4	1	636	70.626	9.5	High	Medium	Not Found	Not Found	Not Found	Not Found	Not Found	High	Not Found	Not Found	Medium	0.0182796	106.145	4
OS=Homo sapiens	Q9H0U3	Magnesium transporter protein 1	MAGT1	PE=1	SV=1	2.38806	1	9	1	1	335	38.011	9.63	High	Medium	Medium	Not Found	Not Found	High	Medium	Medium	High	High	Medium	0.0182796	106.098	1
OS=Homo sapiens	P52434	DNA-directed RNA polymerases I, II, and III subunit RPABC3	POLR2H	PE=1	SV=4	8.66667	1	2	1	1	150	17.132	4.68	Not Found	Not Found	Not Found	Not Found	Not Found	High	High	Not Found	Not Found	Not Found	Medium	0.0182796	105.71	1
OS=Homo sapiens	Q9UKM7	Endoplasmic reticulum mannosyl-oligosaccharide 1,2-alpha-mannosidase	MAN1B1	PE=1	SV=2	5.15021	2	4	2	1	699	79.53	7.72	High	High	Not Found	High	Not Found	Not Found	Not Found	Not Found	Medium	Not Found	Medium	0.0182796	105.14	2
OS=Homo sapiens	O60613	Selenoprotein F	SELENOF	PE=1	SV=3	9.87654	1	1	1	1	162	17.78	5.03	Not Found	Not Found	Not Found	Not Found	Not Found	Not Found	Not Found	High	Not Found	Not Found	Medium	0.0192308	103.47	1
OS=Homo sapiens	P14625	Endoplasmin	HSP90B1	PE=1	SV=1	8.59278	6	6	6	1	803	92.411	4.84	Not Found	High	Not Found	Not Found	Not Found	Not Found	Not Found	Not Found	Not Found	Not Found	Medium	0.0192308	102.458	6
OS=Homo sapiens	P40121	Macrophage-capping protein	CAPG	PE=1	SV=2	4.5977	1	2	1	1	348	38.474	6.19	High	Not Found	Not Found	Not Found	Not Found	Not Found	Not Found	High	Not Found	Not Found	Medium	0.0192308	102.13	1
OS=Homo sapiens	Q01638	Interleukin-1 receptor-like 1	IL1RL1	PE=1	SV=4	8.27338	3	3	3	1	556	63.317	8.35	Not Found	High	Not Found	Not Found	Not Found	Not Found	Not Found	High	Not Found	High	Medium	0.019958	101.353	3
OS=Homo sapiens	P14174	Macrophage migration inhibitory factor	MIF	PE=1	SV=4	7.82609	1	5	1	1	115	12.468	7.88	High	Not Found	High	Medium	Not Found	Not Found	Not Found	Not Found	High	High	Medium	0.019958	99.9807	1
OS=Homo sapiens	P10253	Lysosomal alpha-glucosidase	GAA	PE=1	SV=4	4.20168	3	3	3	1	952	105.257	6	Not Found	Not Found	Not Found	Not Found	Not Found	Not Found	Not Found	High	Not Found	High	Medium	0.019958	99.2467	3
OS=Homo sapiens	Q7Z7M9	Polypeptide N-acetylgalactosaminyltransferase 5	GALNT5	PE=1	SV=1	5.6383	3	5	3	1	940	106.199	9.47	Not Found	High	Not Found	Not Found	Not Found	High	Not Found	Not Found	High	Not Found	Medium	0.019958	99.0226	3
OS=Homo sapiens	P31431	Syndecan-4	SDC4	PE=1	SV=2	14.1414	2	4	2	1	198	21.628	4.5	High	High	Not Found	Medium	Not Found	Not Found	Not Found	Not Found	Not Found	Not Found	Medium	0.019958	98.8558	2
OS=Homo sapiens	Q9Y646	Carboxypeptidase Q	CPQ	PE=1	SV=1	6.35593	3	5	3	1	472	51.855	6.18	High	Medium	High	High	Not Found	Not Found	Not Found	Not Found	Not Found	Not Found	Medium	0.0209205	98.4768	3
OS=Homo sapiens	P26447	Protein S100-A4	S100A4	PE=1	SV=1	35.6436	4	6	4	1	101	11.721	6.11	High	Not Found	Not Found	Not Found	Not Found	Medium	Medium	Not Found	Not Found	Not Found	Medium	0.0209205	98.3768	4
OS=Homo sapiens	P17858	ATP-dependent 6-phosphofructokinase, liver type	PFKL	PE=1	SV=6	1.92308	1	1	1	1	780	84.964	7.5	Not Found	Not Found	Not Found	Not Found	Not Found	Not Found	Not Found	High	Not Found	Not Found	Medium	0.0213632	96.53	1
OS=Homo sapiens	Q96PD2	Discoidin, CUB and LCCL domain-containing protein 2	DCBLD2	PE=1	SV=1	2.58065	1	3	1	1	775	84.981	7.17	High	High	Not Found	High	Not Found	Not Found	Not Found	Not Found	Not Found	Not Found	Medium	0.0213632	96.48	1
OS=Homo sapiens	Q9HAV7	GrpE protein homolog 1, mitochondrial	GRPEL1	PE=1	SV=2	5.06912	1	3	1	1	217	24.264	8.12	Not Found	High	Not Found	High	Not Found	Not Found	Not Found	High	Not Found	Not Found	Medium	0.0213632	96.4532	1
OS=Homo sapiens	Q9NWM8	Peptidyl-prolyl cis-trans isomerase FKBP14	FKBP14	PE=1	SV=1	9.00474	1	2	1	1	211	24.156	6.07	High	High	Not Found	Not Found	Not Found	Not Found	Not Found	Not Found	Not Found	Not Found	Medium	0.0213632	95.61	1
OS=Homo sapiens	P02511	Alpha-crystallin B chain	CRYAB	PE=1	SV=2	19.4286	2	3	2	1	175	20.146	7.33	Not Found	Not Found	Not Found	Not Found	Not Found	Not Found	Not Found	High	High	Not Found	Medium	0.0213632	95.412	2
OS=Homo sapiens	O15144	Actin-related protein 2/3 complex subunit 2	ARPC2	PE=1	SV=1	6	2	5	2	1	300	34.311	7.36	Medium	Medium	Not Found	Not Found	Not Found	Not Found	High	High	High	Not Found	Medium	0.0213632	95.3034	2
OS=Homo sapiens	Q14257	Reticulocalbin-2	RCN2	PE=1	SV=1	16.0883	3	3	3	1	317	36.854	4.4	Not Found	High	Not Found	High	Not Found	Not Found	Not Found	High	Not Found	Not Found	Medium	0.0213632	95.21	3
OS=Homo sapiens	O60664	Perilipin-3	PLIN3	PE=1	SV=3	13.3641	3	4	3	1	434	47.046	5.44	Medium	High	Not Found	Not Found	Not Found	Not Found	Not Found	Medium	Not Found	Not Found	Medium	0.0213632	95.2	3
OS=Homo sapiens	Q15819	Ubiquitin-conjugating enzyme E2 variant 2	UBE2V2	PE=1	SV=4	36.5517	5	7	2	1	145	16.352	8.09	Not Found	Not Found	Not Found	Not Found	Not Found	Not Found	Medium	Medium	Not Found	Not Found	Medium	0.0213632	94.9695	5
OS=Homo sapiens	P25940	Collagen alpha-3(V) chain	COL5A3	PE=1	SV=3	2.69341	3	3	3	1	1745	172.016	6.87	Not Found	High	Not Found	Not Found	Not Found	Not Found	High	Not Found	Not Found	Medium	Medium	0.0213632	94.8696	3
OS=Homo sapiens	P23246	Splicing factor, proline- and glutamine-rich	SFPQ	PE=1	SV=2	2.12164	1	3	1	1	707	76.102	9.44	Not Found	Not Found	Not Found	High	Not Found	Not Found	High	Not Found	Not Found	Not Found	Medium	0.0213632	94.74	1
OS=Homo sapiens	Q9P1F3	Costars family protein ABRACL	ABRACL	PE=1	SV=1	35.8025	2	3	2	1	81	9.051	6.29	Medium	High	Not Found	Not Found	Not Found	Not Found	Not Found	High	Not Found	Not Found	Medium	0.0213632	94.6728	2
OS=Homo sapiens	O14737	Programmed cell death protein 5	PDCD5	PE=1	SV=3	19.2	2	3	2	1	125	14.276	6.04	Not Found	High	Not Found	Not Found	Not Found	Not Found	Not Found	Medium	Not Found	Not Found	Medium	0.0213632	94.36	2
OS=Homo sapiens	P08294	Extracellular superoxide dismutase [Cu-Zn]	SOD3	PE=1	SV=2	20.4167	4	4	4	1	240	25.835	6.61	Medium	Medium	Not Found	Not Found	Not Found	Not Found	Not Found	High	Not Found	High	Medium	0.0213632	93.87	4
OS=Homo sapiens	O00764	Pyridoxal kinase	PDXK	PE=1	SV=1	5.44872	1	1	1	1	312	35.08	6.13	Not Found	Not Found	Not Found	Not Found	Not Found	Not Found	Not Found	High	Not Found	Not Found	Medium	0.0213632	93.63	1
OS=Homo sapiens	P21926	CD9 antigen	CD9	PE=1	SV=4	10.9649	1	2	1	1	228	25.399	7.15	High	Not Found	Not Found	Not Found	Not Found	Not Found	Not Found	High	Not Found	Not Found	Medium	0.0213632	93.62	1
OS=Homo sapiens	P26641	Elongation factor 1-gamma	EEF1G	PE=1	SV=3	4.57666	2	5	2	1	437	50.087	6.67	Not Found	Not Found	Not Found	Not Found	Not Found	Not Found	Medium	High	Medium	High	Medium	0.0213632	93.59	2
OS=Homo sapiens	P08581	Hepatocyte growth factor receptor	MET	PE=1	SV=4	1.29496	2	4	2	1	1390	155.441	7.33	High	High	Not Found	Not Found	Not Found	Not Found	Not Found	High	Not Found	Not Found	Medium	0.0213632	93.1683	2
OS=Homo sapiens	P81605	Dermcidin	DCD	PE=1	SV=2	20	2	3	2	1	110	11.277	6.54	Not Found	Not Found	Not Found	Not Found	Not Found	High	Not Found	Not Found	Not Found	Not Found	Medium	0.0218905	92.77	2
OS=Homo sapiens	P15692	Vascular endothelial growth factor A	VEGFA	PE=1	SV=2	3.01724	1	4	1	1	232	27.024	8.91	Not Found	Not Found	Not Found	Not Found	High	High	Not Found	Not Found	High	Medium	Medium	0.0218905	92.4639	1
OS=Homo sapiens	P61160	Actin-related protein 2	ACTR2	PE=1	SV=1	8.88325	3	3	3	1	394	44.732	6.74	Not Found	Not Found	Not Found	Not Found	Not Found	Not Found	Medium	High	Not Found	Not Found	Medium	0.0218905	92.2733	3
OS=Homo sapiens	Q9H6X2	Anthrax toxin receptor 1	ANTXR1	PE=1	SV=2	11.1702	4	4	4	1	564	62.749	7.61	Medium	High	Not Found	Not Found	Not Found	Medium	Not Found	Not Found	Not Found	Not Found	Medium	0.0218905	92.24	4
OS=Homo sapiens	O14818	Proteasome subunit alpha type-7	PSMA7	PE=1	SV=1	24.5968	4	4	4	1	248	27.87	8.46	High	Not Found	High	Not Found	Not Found	Not Found	Not Found	Not Found	Not Found	Not Found	Medium	0.0218905	92.1381	4
OS=Homo sapiens	P54819	Adenylate kinase 2, mitochondrial	AK2	PE=1	SV=2	12.9707	3	4	3	1	239	26.461	7.81	High	High	Not Found	Medium	Not Found	Not Found	Not Found	Not Found	Not Found	Not Found	Medium	0.0218905	91.92	3
OS=Homo sapiens	Q99439	Calponin-2	CNN2	PE=1	SV=4	11.3269	3	4	2	1	309	33.675	7.33	Not Found	Not Found	Not Found	Not Found	Not Found	Not Found	Not Found	High	Not Found	Not Found	Medium	0.0218905	91.6825	3
OS=Homo sapiens	P78330	Phosphoserine phosphatase	PSPH	PE=1	SV=2	10.6667	2	2	2	1	225	24.992	5.69	Not Found	Not Found	Not Found	High	Not Found	Not Found	Not Found	High	Not Found	Not Found	Medium	0.0218905	91.2453	2
OS=Homo sapiens	P61812	Transforming growth factor beta-2	TGFB2	PE=1	SV=1	15.7005	4	5	4	1	414	47.717	8.53	High	Medium	Not Found	Not Found	Not Found	Not Found	Not Found	High	Not Found	Not Found	Medium	0.0218905	91.0766	4
OS=Homo sapiens	Q5SYB0	FERM and PDZ domain-containing protein 1	FRMPD1	PE=1	SV=1	0.443599	1	3	1	1	1578	173.328	5.25	Not Found	Not Found	Not Found	Not Found	Not Found	Not Found	High	High	High	Not Found	Medium	0.0218905	90.99	1
OS=Homo sapiens	P16930	Fumarylacetoacetase	FAH	PE=1	SV=2	3.81862	1	1	1	1	419	46.344	6.95	Not Found	Not Found	Not Found	High	Not Found	Not Found	Not Found	Not Found	Not Found	Not Found	Medium	0.0218905	90.44	1
OS=Homo sapiens	O75223	Gamma-glutamylcyclotransferase	GGCT	PE=1	SV=1	10.6383	2	4	2	1	188	20.994	5.14	Not Found	Not Found	Not Found	Not Found	High	Not Found	Not Found	Medium	Not Found	High	Medium	0.0218905	90.42	2
OS=Homo sapiens	Q15907	Ras-related protein Rab-11B	RAB11B	PE=1	SV=4	18.3486	4	6	4	1	218	24.473	5.94	Not Found	Not Found	Not Found	Not Found	Not Found	Not Found	High	Medium	High	Medium	Medium	0.0218905	90.2856	4
OS=Homo sapiens	Q9UJJ9	N-acetylglucosamine-1-phosphotransferase subunit gamma	GNPTG	PE=1	SV=1	13.4426	2	5	2	1	305	33.952	6.95	Not Found	High	Not Found	Not Found	Not Found	Not Found	Not Found	High	Medium	Not Found	Medium	0.0218905	89.77	2
OS=Homo sapiens	P25398	40S ribosomal protein S12	RPS12	PE=1	SV=3	14.3939	2	3	2	1	132	14.505	7.21	Not Found	Not Found	Not Found	Not Found	Not Found	Not Found	High	High	Not Found	Not Found	Medium	0.0225711	89.4003	2
OS=Homo sapiens	O75711	Scrapie-responsive protein 1	SCRG1	PE=1	SV=1	36.7347	2	5	2	1	98	11.073	6.71	Not Found	High	Not Found	Not Found	Not Found	Not Found	Not Found	Medium	Medium	Medium	Medium	0.0225711	88.8612	2
OS=Homo sapiens	P07954	Fumarate hydratase, mitochondrial	FH	PE=1	SV=3	10.9804	3	5	3	1	510	54.602	8.76	Medium	Not Found	Not Found	Medium	Not Found	Not Found	High	Medium	Not Found	Medium	Medium	0.0225711	88.6161	3
OS=Homo sapiens	O60462	Neuropilin-2	NRP2	PE=1	SV=2	2.14823	2	2	2	1	931	104.792	5.17	High	Not Found	Not Found	Not Found	Not Found	High	Not Found	Not Found	Not Found	Not Found	Medium	0.0225711	87.8133	2
OS=Homo sapiens	Q8N114	Protein shisa-5	SHISA5	PE=1	SV=1	15	3	6	3	1	240	25.564	6.68	Not Found	Not Found	Medium	High	High	Not Found	Not Found	Not Found	High	Medium	Medium	0.0225711	87.8066	3
OS=Homo sapiens	Q13541	Eukaryotic translation initiation factor 4E-binding protein 1	EIF4EBP1	PE=1	SV=3	20.339	2	3	2	1	118	12.572	5.48	Not Found	Not Found	Not Found	Not Found	Medium	Not Found	High	Not Found	Not Found	High	Medium	0.0225711	87.7203	2
OS=Homo sapiens	P78504	Protein jagged-1	JAG1	PE=1	SV=3	2.95567	4	6	4	1	1218	133.709	6.06	Not Found	High	Not Found	Not Found	Not Found	Medium	Not Found	Not Found	Medium	High	Medium	0.0225711	87.1687	4
OS=Homo sapiens	Q9BXX0	EMILIN-2	EMILIN2	PE=1	SV=3	3.32384	2	3	2	1	1053	115.615	6.46	High	Not Found	Not Found	High	Not Found	Not Found	Not Found	Not Found	Medium	Not Found	Medium	0.0225711	87.13	2
OS=Homo sapiens	Q96LD4	Tripartite motif-containing protein 47	TRIM47	PE=1	SV=2	1.09718	1	8	1	1	638	69.488	6.44	High	Medium	Not Found	Not Found	High	Not Found	Not Found	High	Medium	Not Found	Medium	0.0225711	86.8384	1
OS=Homo sapiens	P43490	Nicotinamide phosphoribosyltransferase	NAMPT	PE=1	SV=1	5.90631	1	2	1	1	491	55.487	7.15	Not Found	High	Not Found	Not Found	Not Found	Not Found	Not Found	High	Not Found	Not Found	Medium	0.0225711	86.25	1
OS=Homo sapiens	P49721	Proteasome subunit beta type-2	PSMB2	PE=1	SV=1	19.9005	3	4	3	1	201	22.822	7.02	Medium	High	Not Found	High	Not Found	Not Found	Not Found	Not Found	Not Found	Not Found	Medium	0.0233918	85.42	3
OS=Homo sapiens	Q14444	Caprin-1	CAPRIN1	PE=1	SV=2	5.50071	3	3	3	1	709	78.318	5.25	High	Not Found	Not Found	Not Found	Not Found	Not Found	Not Found	High	Not Found	Not Found	Medium	0.0233918	85.1557	3
OS=Homo sapiens	P30043	Flavin reductase (NADPH)	BLVRB	PE=1	SV=3	7.28155	1	1	1	1	206	22.105	7.65	Not Found	Not Found	Not Found	Not Found	Not Found	Not Found	Not Found	High	Not Found	Not Found	Medium	0.0233918	84.96	1
OS=Homo sapiens	P26006	Integrin alpha-3	ITGA3	PE=1	SV=5	0.951475	1	2	1	1	1051	116.538	6.77	High	High	Not Found	Not Found	Not Found	Not Found	Not Found	Not Found	Not Found	Not Found	Medium	0.0233918	84.7432	1
OS=Homo sapiens	Q86SJ2	Amphoterin-induced protein 2	AMIGO2	PE=1	SV=1	2.87356	1	2	1	1	522	57.897	8.4	High	High	Not Found	Not Found	Not Found	Not Found	Not Found	Not Found	Not Found	Not Found	Medium	0.0295238	84.43	1
OS=Homo sapiens	Q9BS26	Endoplasmic reticulum resident protein 44	ERP44	PE=1	SV=1	15.5172	3	3	3	1	406	46.941	5.26	Medium	High	Not Found	Not Found	Not Found	Not Found	Not Found	Not Found	High	Not Found	Medium	0.0295238	84.27	3
OS=Homo sapiens	Q8TF72	Protein Shroom3	SHROOM3	PE=1	SV=2	0.450902	1	12	1	1	1996	216.724	7.8	Not Found	Not Found	Medium	Medium	Medium	Medium	Medium	Medium	High	Medium	Medium	0.0295238	84.0045	1
OS=Homo sapiens	O00754	Lysosomal alpha-mannosidase	MAN2B1	PE=1	SV=3	3.26409	3	4	3	1	1011	113.672	7.28	High	Not Found	Not Found	Not Found	Medium	Not Found	Not Found	Medium	Medium	Not Found	Medium	0.0295238	83.3953	3
OS=Homo sapiens	P43235	Cathepsin K	CTSK	PE=1	SV=1	5.47112	2	3	2	1	329	36.942	8.48	Not Found	Not Found	Not Found	Not Found	Not Found	Medium	High	Not Found	High	Not Found	Medium	0.0295238	83.36	2
OS=Homo sapiens	Q15726	Metastasis-suppressor KiSS-1	KISS1	PE=1	SV=4	20.2899	3	4	3	1	138	14.696	10.14	High	Not Found	Not Found	High	Medium	Not Found	Not Found	Not Found	Not Found	Not Found	Medium	0.0295238	83.33	3
OS=Homo sapiens	O14980	Exportin-1	XPO1	PE=1	SV=1	2.05415	1	2	1	1	1071	123.306	6.06	High	Not Found	Not Found	Not Found	Not Found	Not Found	Not Found	High	Not Found	Not Found	Medium	0.0295238	83.09	1
OS=Homo sapiens	P11216	Glycogen phosphorylase, brain form	PYGB	PE=1	SV=5	3.67734	2	2	2	1	843	96.635	6.86	High	Not Found	Not Found	Not Found	Not Found	Not Found	Not Found	High	Not Found	Not Found	Medium	0.0295238	82.97	2
OS=Homo sapiens	O43324	Eukaryotic translation elongation factor 1 epsilon-1	EEF1E1	PE=1	SV=1	6.32184	1	1	1	1	174	19.798	8.54	Not Found	Not Found	Not Found	Not Found	Not Found	Not Found	Not Found	High	Not Found	Not Found	Medium	0.0295238	82.88	1
OS=Homo sapiens	O95861	3'(2'),5'-bisphosphate nucleotidase 1	BPNT1	PE=1	SV=1	4.87013	2	4	2	1	308	33.371	5.69	Not Found	Medium	Not Found	Not Found	Not Found	Medium	Not Found	High	Not Found	High	Medium	0.0295238	82.7732	2
OS=Homo sapiens	Q9Y376	Calcium-binding protein 39	CAB39	PE=1	SV=1	5.8651	2	3	2	1	341	39.844	6.89	High	Not Found	Not Found	Not Found	Not Found	Not Found	Not Found	High	Not Found	Not Found	Medium	0.0295238	82.7213	2
OS=Homo sapiens	P41567	Eukaryotic translation initiation factor 1	EIF1	PE=1	SV=1	45.1327	2	2	2	1	113	12.725	7.44	Not Found	Not Found	Not Found	Not Found	Not Found	Not Found	Not Found	High	Not Found	Not Found	Medium	0.0295238	82.67	2
OS=Homo sapiens	P20962	Parathymosin	PTMS	PE=1	SV=2	22.549	2	4	2	1	102	11.523	4.16	Not Found	High	Not Found	Not Found	Not Found	Medium	Not Found	Not Found	Not Found	High	Medium	0.0295238	82.4	2
OS=Homo sapiens	Q92896	Golgi apparatus protein 1	GLG1	PE=1	SV=2	3.98643	3	3	3	1	1179	134.464	6.9	High	High	Not Found	Medium	Not Found	Not Found	Not Found	Not Found	Not Found	Not Found	Medium	0.0295238	80.9633	3
OS=Homo sapiens	P11413	Glucose-6-phosphate 1-dehydrogenase	G6PD	PE=1	SV=4	6.40777	3	3	3	1	515	59.219	6.84	Not Found	Not Found	Not Found	Not Found	Not Found	Not Found	Not Found	High	Not Found	Medium	Medium	0.0295238	80.68	3
OS=Homo sapiens	P21781	Fibroblast growth factor 7	FGF7	PE=1	SV=1	9.79381	2	2	2	1	194	22.494	9.14	Not Found	Not Found	Not Found	Not Found	Not Found	High	Not Found	Not Found	Not Found	Not Found	Medium	0.0295238	80.6447	2
OS=Homo sapiens	Q13126	S-methyl-5'-thioadenosine phosphorylase	MTAP	PE=1	SV=2	20.4947	3	4	3	1	283	31.216	7.18	Not Found	Not Found	Not Found	Not Found	Not Found	Not Found	Medium	High	Not Found	Not Found	Medium	0.0295238	80.57	3
OS=Homo sapiens	P04844	Dolichyl-diphosphooligosaccharide--protein glycosyltransferase subunit 2	RPN2	PE=1	SV=3	1.90174	1	2	1	1	631	69.241	5.69	High	Not Found	Not Found	High	Not Found	Not Found	Not Found	Not Found	Not Found	Not Found	Medium	0.0295238	80.327	1
OS=Homo sapiens	P00505	Aspartate aminotransferase, mitochondrial	GOT2	PE=1	SV=3	13.9535	4	4	4	1	430	47.487	9.01	High	Not Found	Not Found	Medium	Not Found	Not Found	Not Found	Not Found	Not Found	Not Found	Medium	0.0295238	80.3	4
OS=Homo sapiens	Q9UKU9	Angiopoietin-related protein 2	ANGPTL2	PE=2	SV=1	4.46247	2	2	2	1	493	57.068	7.53	Not Found	Not Found	Not Found	Not Found	Not Found	Not Found	Not Found	High	High	Not Found	Medium	0.0295238	80.0284	2
OS=Homo sapiens	Q86UX2	Inter-alpha-trypsin inhibitor heavy chain H5	ITIH5	PE=2	SV=2	1.69851	1	1	1	1	942	104.512	8.28	Not Found	High	Not Found	Not Found	Not Found	Not Found	Not Found	Not Found	Not Found	Not Found	Medium	0.0304472	79.76	1
OS=Homo sapiens	Q99729	Heterogeneous nuclear ribonucleoprotein A/B	HNRNPAB	PE=1	SV=2	6.92771	2	3	1	1	332	36.202	8.21	Not Found	Not Found	Not Found	Not Found	Not Found	Not Found	Not Found	High	Not Found	Not Found	Medium	0.0311027	79.6467	2
OS=Homo sapiens	Q15366	Poly(rC)-binding protein 2	PCBP2	PE=1	SV=1	8.21918	3	5	1	1	365	38.556	6.79	Not Found	Not Found	Not Found	Not Found	Not Found	Not Found	Not Found	High	Not Found	Not Found	Medium	0.0311027	79.3361	3
OS=Homo sapiens	O14974	Protein phosphatase 1 regulatory subunit 12A	PPP1R12A	PE=1	SV=1	1.65049	1	1	1	1	1030	115.211	5.4	Not Found	Not Found	Not Found	Not Found	Not Found	Not Found	Not Found	Not Found	Not Found	High	Medium	0.0311027	79.15	1
OS=Homo sapiens	Q9NVA2	Septin-11	SEPT11	PE=1	SV=3	11.1888	3	3	3	1	429	49.367	6.81	Not Found	Not Found	Not Found	Not Found	Not Found	Not Found	Not Found	High	Not Found	Not Found	Medium	0.0311027	78.8527	3
OS=Homo sapiens	Q8TDQ7	Glucosamine-6-phosphate isomerase 2	GNPDA2	PE=1	SV=1	21.3768	3	5	1	1	276	31.065	6.95	Not Found	Not Found	Not Found	Not Found	Not Found	Not Found	Not Found	Medium	Not Found	Not Found	Medium	0.0311027	78.72	3
OS=Homo sapiens	P30453	HLA class I histocompatibility antigen, A-34 alpha chain	HLA-A	PE=1	SV=1	9.86301	3	4	1	1	365	41.029	6.3	Not Found	Not Found	Not Found	Not Found	Not Found	Not Found	Medium	Not Found	Not Found	Not Found	Medium	0.0311027	78.5294	3
OS=Homo sapiens	Q6ZRP7	Sulfhydryl oxidase 2	QSOX2	PE=1	SV=3	6.73352	3	3	3	1	698	77.48	7.72	High	Not Found	Not Found	Not Found	Not Found	Not Found	Not Found	Not Found	Not Found	Not Found	Medium	0.0315692	78.3522	3
OS=Homo sapiens	P16234	Platelet-derived growth factor receptor alpha	PDGFRA	PE=1	SV=1	1.92837	2	3	2	1	1089	122.592	5.17	Not Found	Not Found	Not Found	Not Found	Not Found	High	Not Found	High	Not Found	Not Found	Medium	0.0315692	78.2316	2
OS=Homo sapiens	O95865	N(G),N(G)-dimethylarginine dimethylaminohydrolase 2	DDAH2	PE=1	SV=1	13.3333	3	4	2	1	285	29.625	6.01	High	Not Found	Not Found	Not Found	Not Found	Not Found	Not Found	Not Found	Not Found	Medium	Medium	0.0315692	78.1	3
OS=Homo sapiens	Q9UJK0	Ribosome biogenesis protein TSR3 homolog	TSR3	PE=1	SV=1	2.24359	1	7	1	1	312	33.575	6.87	Medium	Medium	Not Found	Not Found	Not Found	High	Medium	Medium	Medium	High	Medium	0.0315692	77.9524	1
OS=Homo sapiens	P07900	Heat shock protein HSP 90-alpha	HSP90AA1	PE=1	SV=5	4.5082	3	3	3	1	732	84.607	5.02	Not Found	High	Medium	Not Found	Not Found	Not Found	Not Found	Not Found	Not Found	Not Found	Medium	0.0315692	77.8012	3
OS=Homo sapiens	P17987	T-complex protein 1 subunit alpha	TCP1	PE=1	SV=1	5.93525	2	2	2	1	556	60.306	6.11	Not Found	Not Found	Not Found	Not Found	Not Found	Not Found	Not Found	High	Not Found	Not Found	Medium	0.0315692	77.58	2
OS=Homo sapiens	P25788	Proteasome subunit alpha type-3	PSMA3	PE=1	SV=2	8.62745	2	2	2	1	255	28.415	5.33	High	Not Found	Not Found	Not Found	Not Found	Not Found	Not Found	Not Found	Not Found	Not Found	Medium	0.0315692	77.12	2
OS=Homo sapiens	Q9P2D1	Chromodomain-helicase-DNA-binding protein 7	CHD7	PE=1	SV=3	0.834168	3	6	3	1	2997	335.717	6.34	Not Found	Medium	Not Found	Not Found	Not Found	Not Found	High	High	Medium	Not Found	Medium	0.0315692	76.9924	3
OS=Homo sapiens	Q96IZ0	PRKC apoptosis WT1 regulator protein	PAWR	PE=1	SV=1	8.82353	2	2	2	1	340	36.545	5.41	Not Found	Not Found	Not Found	Not Found	Not Found	Not Found	Not Found	High	Not Found	Not Found	Medium	0.0315692	76.12	2
OS=Homo sapiens	Q9BQ51	Programmed cell death 1 ligand 2	PDCD1LG2	PE=1	SV=2	9.15751	2	2	2	1	273	30.937	8.03	High	Not Found	Not Found	Not Found	Not Found	Not Found	Not Found	Not Found	Not Found	Not Found	Medium	0.0315692	75.7567	2
OS=Homo sapiens	O75436	Vacuolar protein sorting-associated protein 26A	VPS26A	PE=1	SV=2	10.0917	3	3	3	1	327	38.146	6.57	High	Not Found	Not Found	Not Found	Not Found	Not Found	Not Found	Not Found	Not Found	Not Found	Medium	0.0315692	75.3856	3
OS=Homo sapiens	Q9P0K7	Ankycorbin	RAI14	PE=1	SV=2	1.32653	1	2	1	1	980	109.973	6.21	High	Medium	Not Found	Not Found	Not Found	Not Found	Not Found	Not Found	Not Found	Not Found	Medium	0.0333025	75.13	1
OS=Homo sapiens	Q01469	Fatty acid-binding protein, epidermal	FABP5	PE=1	SV=3	13.3333	2	3	2	1	135	15.155	7.01	Not Found	Medium	Not Found	Not Found	Not Found	Not Found	Not Found	High	High	Not Found	Medium	0.0333025	74.4811	2
OS=Homo sapiens	P78324	Tyrosine-protein phosphatase non-receptor type substrate 1	SIRPA	PE=1	SV=2	6.74603	3	4	3	1	504	54.933	6.98	Medium	Not Found	Not Found	High	Not Found	Medium	Not Found	Not Found	Not Found	Not Found	Medium	0.0333025	74.46	3
OS=Homo sapiens	P68431	Histone H3.1	HIST1H3A	PE=1	SV=2	5.14706	1	3	1	1	136	15.394	11.12	Not Found	Not Found	High	Not Found	Not Found	Not Found	Medium	High	Not Found	Not Found	Medium	0.03407	74.3946	1
OS=Homo sapiens	Q96M27	Protein PRRC1	PRRC1	PE=1	SV=1	3.14607	1	1	1	1	445	46.672	5.83	High	Not Found	Not Found	Not Found	Not Found	Not Found	Not Found	Not Found	Not Found	Not Found	Medium	0.0348944	74.37	1
OS=Homo sapiens	Q9ULI3	Protein HEG homolog 1	HEG1	PE=1	SV=3	1.3034	1	3	1	1	1381	147.369	6.18	High	Not Found	Not Found	Not Found	Not Found	Not Found	Not Found	High	Medium	Not Found	Medium	0.0348944	74.22	1
OS=Homo sapiens	Q00688	Peptidyl-prolyl cis-trans isomerase FKBP3	FKBP3	PE=1	SV=1	9.82143	2	2	2	1	224	25.161	9.28	Not Found	Not Found	Not Found	Not Found	Not Found	High	Not Found	High	Not Found	Not Found	Medium	0.0348944	74.1525	2
OS=Homo sapiens	Q07507	Dermatopontin	DPT	PE=1	SV=2	5.47264	1	2	1	1	201	23.989	4.82	Not Found	Not Found	Not Found	Not Found	Not Found	High	Not Found	Not Found	High	Not Found	Medium	0.035747	73.5	1
OS=Homo sapiens	Q9HAT2	Sialate O-acetylesterase	SIAE	PE=1	SV=1	9.94264	2	2	2	1	523	58.277	7.33	Not Found	High	Not Found	Not Found	Not Found	Not Found	Not Found	Not Found	Not Found	Not Found	Medium	0.035747	73.3839	2
OS=Homo sapiens	Q6UW49	Sperm equatorial segment protein 1	SPESP1	PE=1	SV=2	2	1	7	1	1	350	38.907	5.73	High	Medium	Not Found	Not Found	Not Found	Not Found	Not Found	High	Medium	Not Found	Medium	0.0375458	73.33	1
OS=Homo sapiens	P03950	Angiogenin	ANG	PE=1	SV=1	6.12245	1	3	1	1	147	16.539	9.64	High	High	Not Found	High	Not Found	Not Found	Not Found	Not Found	Not Found	Not Found	Medium	0.0382514	73.1465	1
OS=Homo sapiens	Q7KZF4	Staphylococcal nuclease domain-containing protein 1	SND1	PE=1	SV=1	6.7033	4	4	4	1	910	101.934	7.17	Not Found	Not Found	Not Found	Not Found	Not Found	Not Found	Not Found	High	Not Found	Not Found	Medium	0.0382514	73.12	4
OS=Homo sapiens	Q9C099	Leucine-rich repeat and coiled-coil domain-containing protein 1	LRRCC1	PE=1	SV=2	0.968992	1	4	1	1	1032	119.522	5.88	Not Found	Not Found	High	Not Found	Not Found	High	Not Found	Not Found	Not Found	Not Found	Medium	0.0382514	72.7406	1
OS=Homo sapiens	P54802	Alpha-N-acetylglucosaminidase	NAGLU	PE=1	SV=2	6.32571	3	3	3	1	743	82.214	6.65	Medium	High	Not Found	High	Not Found	Not Found	Not Found	Not Found	Not Found	Not Found	Medium	0.0382514	72.4798	3
OS=Homo sapiens	Q6UXH1	Cysteine-rich with EGF-like domain protein 2	CRELD2	PE=1	SV=1	3.68272	1	2	1	1	353	38.166	4.59	High	Not Found	Not Found	High	Not Found	Not Found	Not Found	Not Found	Not Found	Not Found	Medium	0.0397527	72.26	1
OS=Homo sapiens	Q13510	Acid ceramidase	ASAH1	PE=1	SV=5	9.62025	2	2	2	1	395	44.631	7.62	High	Medium	Not Found	Not Found	Not Found	Not Found	Not Found	Not Found	Not Found	Not Found	Medium	0.0397527	72.24	2
OS=Homo sapiens	Q07960	Rho GTPase-activating protein 1	ARHGAP1	PE=1	SV=1	12.7563	4	4	4	1	439	50.404	6.29	Not Found	Not Found	Not Found	Not Found	Not Found	Not Found	High	High	Not Found	Not Found	Medium	0.0397527	71.9331	4
OS=Homo sapiens	P15121	Aldose reductase	AKR1B1	PE=1	SV=3	26.8987	6	6	6	1	316	35.83	6.98	High	Not Found	Not Found	Not Found	Not Found	Medium	Not Found	Medium	Not Found	Not Found	Medium	0.0397527	71.6947	6
OS=Homo sapiens	P30050	60S ribosomal protein L12	RPL12	PE=1	SV=1	24.8485	3	3	3	1	165	17.808	9.42	Not Found	High	Not Found	Not Found	Not Found	Not Found	Not Found	High	Not Found	Not Found	Medium	0.0397527	71.49	3
OS=Homo sapiens	P61960	Ubiquitin-fold modifier 1	UFM1	PE=1	SV=1	27.0588	2	3	2	1	85	9.112	9.31	Not Found	Not Found	Not Found	Not Found	Not Found	Not Found	Medium	High	Not Found	Not Found	Medium	0.0397527	71.1493	2
OS=Homo sapiens	O95497	Pantetheinase	VNN1	PE=1	SV=2	3.7037	1	1	1	1	513	56.975	5.55	Not Found	Not Found	Not Found	High	Not Found	Not Found	Not Found	Not Found	Not Found	Not Found	Medium	0.0397527	71.08	1
OS=Homo sapiens	Q13591	Semaphorin-5A	SEMA5A	PE=1	SV=3	3.8175	3	5	3	1	1074	120.537	7.21	Not Found	Medium	Not Found	High	Medium	High	Not Found	Not Found	Not Found	Not Found	Medium	0.0397527	70.6615	3
OS=Homo sapiens	P01137	Transforming growth factor beta-1	TGFB1	PE=1	SV=2	5.12821	1	1	1	1	390	44.313	8.53	High	Not Found	Not Found	Not Found	Not Found	Not Found	Not Found	Not Found	Not Found	Not Found	Medium	0.0397527	70.61	1
OS=Homo sapiens	Q13148	TAR DNA-binding protein 43	TARDBP	PE=1	SV=1	5.7971	1	2	1	1	414	44.711	6.19	Not Found	Not Found	Not Found	High	Not Found	Not Found	Not Found	High	Not Found	Not Found	Medium	0.0397527	70.51	1
OS=Homo sapiens	Q99574	Neuroserpin	SERPINI1	PE=1	SV=1	6.58537	2	2	2	1	410	46.397	4.91	Medium	High	Not Found	Not Found	Not Found	Not Found	Not Found	Not Found	Not Found	Not Found	Medium	0.0397527	70.23	2
OS=Homo sapiens	Q8TEA7	TBC domain-containing protein kinase-like protein	TBCK	PE=1	SV=4	1.9037	2	5	2	1	893	100.615	6.58	Not Found	Medium	Not Found	Not Found	Not Found	Not Found	High	High	Medium	Not Found	Medium	0.0397527	70.0176	2
OS=Homo sapiens	P27695	DNA-(apurinic or apyrimidinic site) lyase	APEX1	PE=1	SV=2	11.6352	2	2	2	1	318	35.532	8.12	Not Found	Not Found	Not Found	High	Not Found	Not Found	Not Found	High	Not Found	Not Found	Medium	0.0397527	70.01	2
OS=Homo sapiens	Q9BR76	Coronin-1B	CORO1B	PE=1	SV=1	9.20245	3	4	3	1	489	54.2	5.88	Not Found	Not Found	Not Found	Not Found	Not Found	Medium	Not Found	High	Not Found	Medium	Medium	0.0397527	69.5289	3
OS=Homo sapiens	Q7Z3B1	Neuronal growth regulator 1	NEGR1	PE=1	SV=3	2.82486	1	2	1	1	354	38.694	6.21	High	Not Found	Not Found	Not Found	High	Not Found	Not Found	Not Found	Not Found	Not Found	Medium	0.0397527	69.4598	1
OS=Homo sapiens	Q14517	Protocadherin Fat 1	FAT1	PE=1	SV=2	0.675676	2	2	2	1	4588	505.958	5	High	Not Found	Not Found	Not Found	Not Found	Not Found	Not Found	Not Found	Not Found	Not Found	Medium	0.0397527	69.25	2
OS=Homo sapiens	Q9NP84	Tumor necrosis factor receptor superfamily member 12A	TNFRSF12A	PE=1	SV=1	7.75194	1	2	1	1	129	13.902	8.95	Not Found	Not Found	Not Found	Not Found	High	Not Found	Not Found	Not Found	High	Not Found	Medium	0.0405286	69.0893	1
OS=Homo sapiens	P19338	Nucleolin	NCL	PE=1	SV=3	3.09859	1	1	1	1	710	76.568	4.7	Not Found	High	Not Found	Not Found	Not Found	Not Found	Not Found	Not Found	Not Found	Not Found	Medium	0.0412281	68.91	1
OS=Homo sapiens	Q7Z4H8	KDEL motif-containing protein 2	KDELC2	PE=1	SV=2	3.35306	1	1	1	1	507	58.535	8.24	Not Found	Not Found	Not Found	Not Found	Not Found	Not Found	Not Found	High	Not Found	Not Found	Medium	0.0412281	68.72	1
OS=Homo sapiens	Q14914	Prostaglandin reductase 1	PTGR1	PE=1	SV=2	3.03951	1	2	1	1	329	35.847	8.29	High	Not Found	Not Found	Not Found	Not Found	Not Found	Not Found	Medium	Not Found	Not Found	Medium	0.0412281	68.17	1
OS=Homo sapiens	Q8WWX9	Selenoprotein M	SELENOM	PE=1	SV=3	9.65517	1	1	1	1	145	16.222	5.54	High	Not Found	Not Found	Not Found	Not Found	Not Found	Not Found	Not Found	Not Found	Not Found	Medium	0.0412281	68.08	1
OS=Homo sapiens	Q9H2H8	Peptidyl-prolyl cis-trans isomerase-like 3	PPIL3	PE=1	SV=1	11.8012	1	3	1	1	161	18.143	6.79	High	High	Not Found	Medium	Not Found	Not Found	Not Found	Not Found	Not Found	Not Found	Medium	0.0418118	67.9433	1
OS=Homo sapiens	Q9Y3B8	Oligoribonuclease, mitochondrial	REXO2	PE=1	SV=3	3.37553	1	3	1	1	237	26.816	6.87	High	Not Found	Not Found	Not Found	Not Found	Not Found	High	Not Found	High	Not Found	Medium	0.0418118	67.7567	1
OS=Homo sapiens	P15374	Ubiquitin carboxyl-terminal hydrolase isozyme L3	UCHL3	PE=1	SV=1	12.6087	2	2	2	1	230	26.166	4.92	Not Found	Not Found	Not Found	Not Found	Not Found	Not Found	Not Found	High	Not Found	Not Found	Medium	0.0418118	67.68	2
OS=Homo sapiens	O60506	Heterogeneous nuclear ribonucleoprotein Q	SYNCRIP	PE=1	SV=2	7.38363	3	3	3	1	623	69.56	8.59	Not Found	Not Found	Not Found	High	Not Found	Not Found	Not Found	Medium	Not Found	Medium	Medium	0.0418118	67.5533	3
OS=Homo sapiens	O95816	BAG family molecular chaperone regulator 2	BAG2	PE=1	SV=1	9.47867	2	3	2	1	211	23.757	6.7	High	Not Found	Not Found	Not Found	Not Found	Not Found	Not Found	High	Medium	Not Found	Medium	0.0418118	67.4119	2
OS=Homo sapiens	Q07065	Cytoskeleton-associated protein 4	CKAP4	PE=1	SV=2	4.15282	2	3	2	1	602	65.983	5.92	Not Found	Not Found	Not Found	Not Found	Not Found	High	Not Found	High	Not Found	Medium	Medium	0.0418118	67.3	2
OS=Homo sapiens	Q03181	Peroxisome proliferator-activated receptor delta	PPARD	PE=1	SV=1	1.5873	1	4	1	1	441	49.871	7.59	Not Found	Not Found	Not Found	Not Found	Medium	Not Found	Not Found	High	High	High	Medium	0.0418118	67.17	1
OS=Homo sapiens	P17900	Ganglioside GM2 activator	GM2A	PE=1	SV=4	7.77202	2	2	2	1	193	20.825	5.31	High	Not Found	Not Found	Not Found	Not Found	Not Found	Not Found	High	Not Found	Not Found	Medium	0.0424242	66.35	2
OS=Homo sapiens	P52907	F-actin-capping protein subunit alpha-1	CAPZA1	PE=1	SV=3	11.5385	2	4	2	1	286	32.902	5.69	Not Found	Not Found	Not Found	Not Found	Not Found	Not Found	Medium	High	Medium	Not Found	Medium	0.0424242	66.28	2
OS=Homo sapiens	P61758	Prefoldin subunit 3	VBP1	PE=1	SV=3	16.2437	2	2	2	1	197	22.643	7.11	Not Found	Medium	Not Found	High	Not Found	Not Found	Not Found	Not Found	Not Found	Not Found	Medium	0.0424242	66.27	2
OS=Homo sapiens	O15143	Actin-related protein 2/3 complex subunit 1B	ARPC1B	PE=1	SV=3	3.49462	1	2	1	1	372	40.923	8.35	High	Not Found	Not Found	Not Found	Not Found	Not Found	Not Found	Medium	Not Found	Not Found	Medium	0.0424242	66.03	1
OS=Homo sapiens	P00492	Hypoxanthine-guanine phosphoribosyltransferase	HPRT1	PE=1	SV=2	5.9633	1	2	1	1	218	24.564	6.68	Not Found	High	Not Found	High	Not Found	Not Found	Not Found	Not Found	Not Found	Not Found	Medium	0.0424242	65.79	1
OS=Homo sapiens	P06454	Prothymosin alpha	PTMA	PE=1	SV=2	12.6126	1	2	1	1	111	12.196	3.78	Not Found	Not Found	Not Found	Not Found	Not Found	High	Medium	Not Found	Not Found	Not Found	Medium	0.0440035	65.08	1
OS=Homo sapiens	P84157	Matrix-remodeling-associated protein 7	MXRA7	PE=1	SV=1	3.92157	1	2	1	1	204	21.452	4.26	Not Found	Not Found	Not Found	Not Found	Not Found	Not Found	High	Not Found	Not Found	High	Medium	0.0441426	64.9598	1
OS=Homo sapiens	Q96CV9	Optineurin	OPTN	PE=1	SV=2	2.25303	1	2	1	1	577	65.88	5.24	Medium	Not Found	Not Found	High	Not Found	Not Found	Not Found	Not Found	Not Found	Not Found	Medium	0.0441426	64.9409	1
OS=Homo sapiens	Q8IWZ6	Bardet-Biedl syndrome 7 protein	BBS7	PE=1	SV=2	2.0979	2	7	2	1	715	80.302	6.05	Medium	Medium	Not Found	Not Found	Medium	Medium	Medium	Not Found	Medium	Medium	Medium	0.0441426	64.8874	2
OS=Homo sapiens	P23588	Eukaryotic translation initiation factor 4B	EIF4B	PE=1	SV=2	4.90998	2	4	2	1	611	69.11	5.73	Not Found	Not Found	Not Found	Not Found	Not Found	Medium	Not Found	Not Found	Medium	Medium	Medium	0.0441426	64.87	2
OS=Homo sapiens	Q96FE7	Phosphoinositide-3-kinase-interacting protein 1	PIK3IP1	PE=1	SV=2	9.88593	2	4	2	1	263	28.23	5.01	Not Found	Medium	Not Found	Not Found	High	Medium	Not Found	Not Found	Medium	Not Found	Medium	0.0441426	64.78	2
OS=Homo sapiens	Q9NUQ9	Protein FAM49B	FAM49B	PE=1	SV=1	7.40741	2	2	2	1	324	36.725	6.06	Not Found	Not Found	Not Found	High	Not Found	Not Found	Not Found	High	Not Found	Not Found	Medium	0.0441426	64.7093	2
OS=Homo sapiens	Q13642	Four and a half LIM domains protein 1	FHL1	PE=1	SV=4	9.90712	3	4	3	1	323	36.239	8.97	Not Found	Not Found	Not Found	Not Found	Not Found	Not Found	High	Not Found	Medium	High	Medium	0.0441426	64.65	3
OS=Homo sapiens	O14579	Coatomer subunit epsilon	COPE	PE=1	SV=3	7.46753	2	2	2	1	308	34.46	5.12	Not Found	Not Found	Not Found	Not Found	Not Found	Not Found	High	High	Not Found	Not Found	Medium	0.0441426	64.3786	2
OS=Homo sapiens	P13010	X-ray repair cross-complementing protein 5	XRCC5	PE=1	SV=3	4.09836	2	3	2	1	732	82.652	5.81	Not Found	Not Found	Not Found	Not Found	Not Found	Medium	Not Found	High	Not Found	Medium	Medium	0.0441426	64.1152	2
OS=Homo sapiens	Q14240	Eukaryotic initiation factor 4A-II	EIF4A2	PE=1	SV=2	3.1941	1	1	1	1	407	46.373	5.48	Not Found	Not Found	Not Found	Not Found	Not Found	Not Found	Not Found	High	Not Found	Not Found	Medium	0.0441426	63.85	1
OS=Homo sapiens	O75116	Rho-associated protein kinase 2	ROCK2	PE=1	SV=4	1.51297	2	4	2	1	1388	160.799	6.02	Not Found	High	Not Found	High	Not Found	Not Found	Not Found	Not Found	High	Medium	Medium	0.0441426	63.58	2
OS=Homo sapiens	P08493	Matrix Gla protein	MGP	PE=1	SV=2	10.6796	1	2	1	1	103	12.345	9.67	Not Found	High	Not Found	Not Found	Not Found	Not Found	Not Found	High	Not Found	Not Found	Medium	0.0441426	63.55	1
OS=Homo sapiens	Q9BRF8	Serine/threonine-protein phosphatase CPPED1	CPPED1	PE=1	SV=3	7.00637	2	2	2	1	314	35.526	6.2	High	Not Found	Not Found	Medium	Not Found	Not Found	Not Found	Not Found	Not Found	Not Found	Medium	0.0454163	63.072	2
OS=Homo sapiens	Q7Z2Y5	Nik-related protein kinase	NRK	PE=1	SV=2	0.442478	1	5	1	1	1582	178.369	6.33	Not Found	Not Found	Not Found	Not Found	Medium	High	Medium	Medium	Not Found	Medium	Medium	0.0454163	62.983	1
OS=Homo sapiens	Q13435	Splicing factor 3B subunit 2	SF3B2	PE=1	SV=2	0.782123	1	3	1	1	895	100.165	5.67	Not Found	Not Found	Not Found	Not Found	Not Found	High	High	High	Not Found	Not Found	Medium	0.0454163	62.9405	1
OS=Homo sapiens	P23526	Adenosylhomocysteinase	AHCY	PE=1	SV=4	7.63889	2	2	2	1	432	47.685	6.34	High	Not Found	Not Found	Not Found	Not Found	Not Found	Not Found	Medium	Not Found	Not Found	Medium	0.0454163	62.86	2
OS=Homo sapiens	P53634	Dipeptidyl peptidase 1	CTSC	PE=1	SV=2	3.23974	2	4	2	1	463	51.82	6.99	Not Found	High	Not Found	Medium	Not Found	High	Not Found	Not Found	Not Found	High	Medium	0.0454163	62.7142	2
OS=Homo sapiens	P28066	Proteasome subunit alpha type-5	PSMA5	PE=1	SV=3	4.14938	1	3	1	1	241	26.394	4.79	High	Medium	Not Found	High	Not Found	Not Found	Not Found	Not Found	Not Found	Not Found	Medium	0.0458716	62.4492	1
OS=Homo sapiens	Q96G03	Phosphoglucomutase-2	PGM2	PE=1	SV=4	4.08497	2	3	2	1	612	68.24	6.73	High	Not Found	Not Found	High	Not Found	Not Found	Not Found	Not Found	Not Found	Not Found	Medium	0.0458716	62.3109	2
OS=Homo sapiens	P49588	Alanine--tRNA ligase, cytoplasmic	AARS	PE=1	SV=2	2.47934	2	2	2	1	968	106.743	5.53	Not Found	Not Found	Not Found	Not Found	Not Found	Not Found	Not Found	High	Not Found	Not Found	Medium	0.0458716	61.97	2
OS=Homo sapiens	Q96JY6	PDZ and LIM domain protein 2	PDLIM2	PE=1	SV=1	3.125	1	1	1	1	352	37.436	8.72	Not Found	Not Found	Not Found	Not Found	Not Found	Not Found	Not Found	High	Not Found	Not Found	Medium	0.0458716	61.91	1
OS=Homo sapiens	Q5ZPR3	CD276 antigen	CD276	PE=1	SV=1	5.24345	1	1	1	1	534	57.199	4.91	High	Not Found	Not Found	Not Found	Not Found	Not Found	Not Found	Not Found	Not Found	Not Found	Medium	0.0458716	61.46	1
OS=Homo sapiens	Q9H425	Uncharacterized protein C1orf198	C1orf198	PE=1	SV=1	12.2324	2	2	2	1	327	36.324	5.72	Not Found	Not Found	Not Found	Not Found	Not Found	Not Found	Not Found	High	Not Found	Not Found	Medium	0.0458716	61.28	2
OS=Homo sapiens	Q13557	Calcium/calmodulin-dependent protein kinase type II subunit delta	CAMK2D	PE=1	SV=3	2.60521	1	1	1	1	499	56.334	7.25	Not Found	Not Found	Not Found	Not Found	Not Found	Not Found	Not Found	High	Not Found	Not Found	Medium	0.0458716	61.27	1
OS=Homo sapiens	Q9P000	COMM domain-containing protein 9	COMMD9	PE=1	SV=2	8.08081	1	1	1	1	198	21.805	5.88	Not Found	Not Found	Not Found	Not Found	Not Found	Not Found	Not Found	High	Not Found	Not Found	Medium	0.0466667	61.15	1
OS=Homo sapiens	Q96QE3	ATPase family AAA domain-containing protein 5	ATAD5	PE=1	SV=4	0.488069	1	3	1	1	1844	207.441	9.19	High	Not Found	Not Found	Not Found	Not Found	Not Found	High	Not Found	High	Not Found	Medium	0.0480929	60.9261	1
OS=Homo sapiens	P13798	Acylamino-acid-releasing enzyme	APEH	PE=1	SV=4	1.63934	1	1	1	1	732	81.173	5.48	High	Not Found	Not Found	Not Found	Not Found	Not Found	Not Found	Not Found	Not Found	Not Found	Medium	0.0480929	60.7	1
OS=Homo sapiens	P49770	Translation initiation factor eIF-2B subunit beta	EIF2B2	PE=1	SV=3	3.7037	1	4	1	1	351	38.965	6.16	Medium	Not Found	Not Found	Not Found	Not Found	Medium	Medium	Medium	Not Found	Not Found	Medium	0.0480929	60.39	1
OS=Homo sapiens	O15145	Actin-related protein 2/3 complex subunit 3	ARPC3	PE=1	SV=3	10.1124	2	2	2	1	178	20.533	8.59	High	Not Found	Not Found	Not Found	Not Found	Not Found	Not Found	Not Found	Not Found	Not Found	Medium	0.0480929	60.3677	2
OS=Homo sapiens	P46939	Utrophin	UTRN	PE=1	SV=2	0.699097	1	2	1	1	3433	394.22	5.33	High	High	Not Found	Not Found	Not Found	Not Found	Not Found	Not Found	Not Found	Not Found	Medium	0.0480929	60.27	1
OS=Homo sapiens	O00339	Matrilin-2	MATN2	PE=1	SV=4	1.15063	1	1	1	1	956	106.767	6.27	Not Found	Not Found	Not Found	Not Found	Not Found	Not Found	Not Found	High	Not Found	Not Found	Medium	0.0480929	60.24	1
