# Supplementary material for: Secretion of fibronectin by human pancreatic stellate cells promotes chemoresistance to gemcitabine in pancreatic cancer cells
Source: BMC Cancer. 2019 Jun 17;19:596. doi: 10.1186/s12885-019-5803-1 (PMC6580453; doi:10.1186/s12885-019-5803-1)
Supplement: Supplementary file 6 — Table S3. Gene ontology functional annotation. (XLSX 15 kb) [file 12885_2019_5803_MOESM6_ESM.xlsx]

## Sheet: Functional Annotation Chart
Entry	Term	Count	%	P value	Genes	Fold Enrichment	Bonferroni	Benjamini	FDR
hsa04510	Focal adhesion	53	6.66667	3.68539e-17	P49746, P49747, P20908, Q9GZP0, P16234, P02461, P10451, P26006, P02462, O43707, Q13753, Q13751, P05556, Q9Y490, P62140, P12111, P08572, P21333, O75369, P08123, P24043, O14950, P24821, P15692, P49767, Q16787, P35442, P02751, P05997, P18206, P08581, P12814, P22105, P09619, Q9NVD7, P07942, P11047, P07996, P25940, Q08043, P12110, P02452, P25391, Q16363, Q15942, P55268, O14974, Q14315, P50552, P12109,…	3.64354	5.6755e-15	2.83775e-15	4.421e-14
hsa04512	ECM-receptor interaction	36	4.5283	4.31063e-19	Q16787, P35442, P02751, P05997, P49746, P49747, P20908, O00468, P02461, P10451, P02462, P26006, P22105, P07942, P11047, P07996, Q14118, P98160, Q13753, P25940, Q13751, P12110, P05556, P12111, P08572, P02452, P55268, Q16363, P25391, P08123, P24043, P24821, P12109, P31431, P12107, P16070	5.92197	6.63837e-17	6.63837e-17	5.17104e-16
hsa05200	Pathways in cancer	34	4.27673	0.0298685	Q16787, P02751, P49767, P42224, P08581, P16234, P61812, P05231, P02462, P26006, P07900, P14625, P09619, P07942, P11047, Q13753, Q13751, P05556, Q03181, P08572, P21781, P55268, Q16363, P25391, P24043, P99999, P09211, P06753, Q07812, P08253, P15692, P07954, P01137, P03956	1.43235	0.990626	0.199384	30.4944
hsa04810	Regulation of actin cytoskeleton	33	4.15094	5.42977e-05	P46940, P02751, P18206, Q9GZP0, P16234, P23528, P26006, P12814, P07737, P15311, P09619, P62328, P59998, O43707, Q08043, P05556, P62140, O15144, Q9Y281, O15145, P26038, O15143, P21781, O15511, P01344, O14974, P35579, O14950, P35580, P35241, P06396, P63261, O75116	2.12089	0.00832721	0.00119387	0.0651161
hsa04142	Lysosome	29	3.6478	8.07779e-09	P13473, P15586, P43235, P07711, P07686, Q99538, O00462, P17900, O00754, P10253, Q9UBR2, P34059, Q15904, Q00610, P10619, P06865, P04062, P07858, P11717, P11279, P15289, P15848, Q13510, O00115, P54802, P07339, P53634, P07602, P09496	3.42496	1.24398e-06	4.1466e-07	9.69012e-06
hsa05130	Pathogenic Escherichia coli infection	19	2.38994	4.259e-08	P07437, P05556, Q71U36, O15144, O15145, O15143, P05783, O15511, Q9NY65, P68371, P27348, P15311, O75116, P63261, P59998, Q9BUF5, P19338, Q14247, P63104	4.60598	6.55885e-06	1.63972e-06	5.1091e-05
hsa00010	Glycolysis / Gluconeogenesis	18	2.26415	5.89459e-07	P04406, P60174, P18669, P00338, P04075, P06733, P06744, P07195, P09622, P19367, P17858, P09972, P36871, P00558, Q96G03, P14550, P09104, P14618	4.14538	9.07726e-05	1.81552e-05	0.000707114
hsa04610	Complement and coagulation cascades	15	1.88679	0.000322587	P10646, P13987, P08603, P09871, Q03405, P48740, P00751, P00750, P05155, P05121, P01024, P01023, P0C0L4, P07225, P00736	3.0039	0.0484722	0.00619155	0.38629
hsa04612	Antigen processing and presentation	15	1.88679	0.00218389	P30101, P34932, Q9UL46, P27797, P07858, Q06323, P07711, Q99538, P61769, P11142, P07900, P30479, P11021, P30453, P13284	2.49722	0.285868	0.0276673	2.58857
hsa05222	Small cell lung cancer	15	1.88679	0.00245323	Q13753, Q16787, P02751, Q13751, P05556, P08572, P25391, Q16363, P55268, P26006, P24043, P02462, P99999, P07942, P11047	2.46749	0.314949	0.0286778	2.90353
hsa05410	Hypertrophic cardiomyopathy (HCM)	15	1.88679	0.00274939	P05556, P07951, P61812, P05231, P26006, P24043, P02545, P09493, P06753, P68032, P63261, P67936, P17661, Q14118, P01137	2.43846	0.345569	0.029831	3.24877
hsa05414	Dilated cardiomyopathy	14	1.76101	0.0140419	P05556, P07951, P61812, P26006, P24043, P02545, P09493, P06753, P68032, P63261, P67936, P17661, Q14118, P01137	2.10273	0.886707	0.113955	15.6032
hsa04350	TGF-beta signaling pathway	12	1.50943	0.0469924	P08476, P07585, P35442, P49746, P49747, O75116, Q14766, P30153, P61812, P07996, P19883, P01137	1.90592	0.999396	0.265709	43.8642
hsa00030	Pentose phosphate pathway	11	1.38365	4.15955e-06	P09972, P37837, P36871, O95336, Q96G03, P11413, P52209, P04075, P06744, P29401, P17858	6.07989	0.000640367	0.000106756	0.00498969
hsa00520	Amino sugar and nucleotide sugar metabolism	11	1.38365	0.000912756	Q8TDQ7, Q16851, Q06210, P06865, P36871, Q96G03, P06744, Q13630, P46926, P07686, P19367	3.45448	0.131188	0.015504	1.08946
hsa03050	Proteasome	11	1.38365	0.0015679	Q9UL46, P25788, P25789, O14818, P25787, Q06323, P62333, P60900, P49721, P49720, P28066	3.23398	0.214666	0.0238749	1.86472
hsa05412	Arrhythmogenic right ventricular cardiomyopathy (ARVC)	11	1.38365	0.0450696	P12814, P02545, Q08043, P05556, P19022, P63261, P17661, O43707, Q14118, P26006, P24043	1.99996	0.999177	0.265659	42.4903
hsa00620	Pyruvate metabolism	9	1.13208	0.00677489	P40925, P40926, P00338, P15121, Q04760, P14618, P48163, P07195, P09622	3.10904	0.64897	0.0633355	7.83117
hsa00052	Galactose metabolism	8	1.00629	0.00190441	Q16851, P36871, P15291, P10253, Q96G03, P15121, P19367, P17858	4.25167	0.254394	0.0263341	2.26076
hsa00270	Cysteine and methionine metabolism	8	1.00629	0.00944551	P52788, P17174, P00338, P00505, P07195, P23526, Q9UHY7, Q13126	3.25128	0.768117	0.08238	10.7605
hsa00500	Starch and sucrose metabolism	8	1.00629	0.0288811	Q16851, P36871, P10253, Q96G03, Q04446, P11216, P06744, P19367	2.63199	0.989036	0.20201	29.641
hsa00051	Fructose and mannose metabolism	7	0.880503	0.0325307	P09972, P60174, P04075, P15121, Q13630, P19367, P17858	2.84487	0.993861	0.206658	32.7482
hsa00511	Other glycan degradation	6	0.754717	0.00427808	P06865, O00754, Q9BTY2, P04062, P07686, O00462	5.18173	0.483271	0.0430612	5.01298
hsa00531	Glycosaminoglycan degradation	6	0.754717	0.0147828	P06865, P15586, P54802, P34059, P07686, P15848	3.94798	0.899093	0.113712	16.3609
